# Supplementary material for: 2-[2-(3-Chloro­phen­yl)-2-oxoeth­yl]-1,2-benzisothia­zol-3(2H)-one 1,1-dioxide
Source: Acta Crystallogr Sect E Struct Rep Online. 2010 Feb 13;66(Pt 3):o617. doi: 10.1107/S1600536810005428 (PMC2983590; doi:10.1107/S1600536810005428)
Supplement: Supplementary file 2 [file e-66-0o617-Isup2.hkl]

#
# h,k,l, Fc-squared, Fo-squared, sigma(Fo-squared) and status flag
#
data_I
_shelx_title ' Compound X COLOLRESS PRISM'
_shelx_refln_list_code          4
_shelx_F_calc_maximum       92.50
_exptl_crystal_F_000       344.00
_reflns_d_resolution_high  0.7708
 
loop_
 _symmetry_equiv_pos_as_xyz
 'x, y, z'
 '-x, -y, -z'
 
_cell_length_a     7.7258
_cell_length_b     9.0780
_cell_length_c    10.0809
_cell_angle_alpha  83.884
_cell_angle_beta   85.092
_cell_angle_gamma  87.765
 
_shelx_F_squared_multiplier     1.000
 
loop_
 _refln_index_h
 _refln_index_k
 _refln_index_l
 _refln_F_squared_calc
 _refln_F_squared_meas
 _refln_F_squared_sigma
 _refln_observed_status
   2   0   0      349.79      346.63      7.94 o
   3   0   0      191.27      203.45      3.47 o
   4   0   0        4.73       16.79      0.56 o
   5   0   0       38.33       42.59      3.33 o
   6   0   0      198.96      209.60      3.88 o
   7   0   0      554.18      718.25     19.31 o
   8   0   0       11.82       12.55      1.01 o
   9   0   0       12.70       11.82      1.29 o
  -9   1   0      110.29      130.24      4.59 o
  -8   1   0      122.60      125.84      3.28 o
  -7   1   0      521.63      474.91     17.06 o
  -6   1   0        0.04        0.16      0.34 o
  -5   1   0        6.61        6.66      0.63 o
  -4   1   0       14.85       20.35      0.70 o
  -3   1   0       25.36       22.09      1.78 o
  -2   1   0     1178.78     1218.07     16.94 o
  -1   1   0      165.76      160.59      3.08 o
   0   1   0      611.25      550.40     34.02 o
   1   1   0      913.33     1050.46     22.84 o
   2   1   0      312.68      343.32     15.26 o
   3   1   0     1195.95     1194.14     21.42 o
   4   1   0       78.65       62.00      3.09 o
   5   1   0       11.52       12.73      0.65 o
   6   1   0       73.81       74.69      1.95 o
   7   1   0      675.29      761.15     43.86 o
   8   1   0      137.06      124.92      5.46 o
   9   1   0      131.53      143.91      5.26 o
  -9   2   0       16.06       13.25      3.84 o
  -8   2   0        4.60        4.12      0.94 o
  -7   2   0       20.23       18.46      1.31 o
  -6   2   0      122.06      147.97      4.11 o
  -5   2   0      135.19      122.76      6.51 o
  -4   2   0       25.17       19.40      0.79 o
  -3   2   0      296.89      282.64     17.60 o
  -2   2   0     1786.86     1763.64     22.32 o
  -1   2   0     2740.74     2650.65     84.29 o
   0   2   0     3382.11     3335.43     45.63 o
   1   2   0     2557.35     2544.33     35.07 o
   2   2   0      453.12      386.83     11.71 o
   3   2   0      146.95      146.11      6.73 o
   4   2   0      105.62      102.54      1.71 o
   5   2   0       72.55       67.09      2.11 o
   6   2   0       10.51       11.11      0.60 o
   7   2   0      309.50      297.31      7.60 o
   8   2   0       10.28       10.90      0.78 o
   9   2   0       22.07       20.20      1.48 o
  -9   3   0      151.81      172.63     21.59 o
  -8   3   0       92.33      100.11      3.92 o
  -7   3   0      154.78      128.81      7.74 o
  -6   3   0      440.31      481.97     11.91 o
  -5   3   0        2.84        1.18      0.76 o
  -4   3   0        4.52        1.01      1.07 o
  -3   3   0      402.76      410.65      5.50 o
  -2   3   0      102.06      115.23      5.46 o
  -1   3   0      180.29      181.57      2.37 o
   0   3   0      248.16      229.03      2.84 o
   1   3   0     3053.03     3034.77     35.37 o
   2   3   0     1397.54     1517.07     24.74 o
   3   3   0       28.79       15.15      0.52 o
   4   3   0     1115.06     1063.75     17.15 o
   5   3   0       19.13       10.21      1.05 o
   6   3   0       15.37       11.73      0.71 o
   7   3   0      570.46      571.03     13.23 o
   8   3   0       19.68       19.57      1.24 o
   9   3   0       40.13       44.20      2.29 o
  -9   4   0       15.56       17.64      5.16 o
  -8   4   0       27.79       26.56      1.88 o
  -7   4   0      130.39      124.51      6.55 o
  -6   4   0      217.08      212.57      8.56 o
  -5   4   0      332.91      356.16      8.78 o
  -4   4   0       24.77       19.79      1.05 o
  -3   4   0     1470.05     1432.77     28.16 o
  -2   4   0      338.64      342.39      5.15 o
  -1   4   0       31.09       18.99      1.17 o
   0   4   0      138.85      106.70      2.59 o
   1   4   0      522.80      551.39      8.04 o
   2   4   0      601.11      683.43     14.83 o
   3   4   0       50.55       53.80      1.38 o
   4   4   0      799.85      846.93     26.43 o
   5   4   0      226.78      242.19      3.81 o
   6   4   0       76.58       80.57      3.48 o
   7   4   0      130.68      123.31      3.03 o
   8   4   0       16.80       13.83      1.05 o
   9   4   0        6.75        7.13      0.96 o
  -8   5   0      153.62      151.87      6.76 o
  -7   5   0       37.66       35.23      2.79 o
  -6   5   0       22.88       21.76      6.18 o
  -5   5   0       57.18       82.54      2.99 o
  -4   5   0      151.05      141.11      7.04 o
  -3   5   0     1017.59     1039.93     20.71 o
  -2   5   0        0.01       -0.17      1.07 o
  -1   5   0       91.46       83.13      1.44 o
   0   5   0      102.78      110.64      1.98 o
   1   5   0       10.39       10.99      0.98 o
   2   5   0     1183.82     1114.07     36.72 o
   3   5   0      237.62      206.72      2.69 o
   4   5   0      489.32      524.66     10.76 o
   5   5   0       57.73       57.32      3.46 o
   6   5   0       41.07       38.21      1.50 o
   7   5   0       10.71       14.90      1.03 o
   8   5   0      100.47       97.20      3.86 o
   9   5   0       12.56       14.48      1.25 o
  -8   6   0       77.37       74.45      9.66 o
  -7   6   0        0.05        0.48      1.83 o
  -6   6   0      122.69      119.28      7.69 o
  -5   6   0      491.44      520.18     12.75 o
  -4   6   0      495.94      527.29     10.38 o
  -3   6   0      404.23      399.62      8.11 o
  -2   6   0      187.07      198.82      3.18 o
  -1   6   0      250.19      248.07      3.91 o
   0   6   0      438.29      393.24      5.88 o
   1   6   0      173.76      181.13      2.73 o
   2   6   0       21.76       22.60      0.71 o
   3   6   0        5.03        5.03      0.52 o
   4   6   0       72.13       72.76      1.54 o
   5   6   0      143.62      141.75      2.83 o
   6   6   0       35.03       35.59      3.86 o
   7   6   0        8.78        7.32      1.87 o
   8   6   0       12.42       10.01      0.99 o
  -7   7   0       23.09       29.86      1.99 o
  -6   7   0       17.15       11.22      1.21 o
  -5   7   0        2.94        1.19      1.66 o
  -4   7   0       11.55       11.29      1.89 o
  -3   7   0      118.47      108.52      7.58 o
  -2   7   0       15.28       13.97      1.73 o
  -1   7   0       71.07       73.03      5.48 o
   0   7   0       23.24       19.36      3.23 o
   1   7   0       77.76       75.73      1.47 o
   2   7   0       16.40       14.25      0.91 o
   3   7   0      304.97      329.95      6.52 o
   4   7   0      607.89      623.09     14.67 o
   5   7   0      153.47      142.16      8.81 o
   6   7   0        0.00        0.32      0.56 o
   7   7   0       47.63       39.24      3.73 o
   8   7   0        1.72        1.25      1.76 o
  -7   8   0        1.46        0.13      1.56 o
  -6   8   0        1.93        2.39      1.83 o
  -5   8   0       29.38       31.72      4.25 o
  -4   8   0     1161.81     1376.86     26.74 o
  -3   8   0      310.14      324.60     16.09 o
  -2   8   0      288.85      282.46      9.55 o
  -1   8   0      342.12      349.52      7.36 o
   0   8   0       16.94       17.55      1.14 o
   1   8   0       29.27       30.06      1.43 o
   2   8   0       30.03       27.82      1.40 o
   3   8   0       37.60       30.39      1.38 o
   4   8   0        1.96       -0.12      0.74 o
   5   8   0        3.83        5.29      0.81 o
   6   8   0      117.03      108.45      7.87 o
   7   8   0        0.08        4.54      1.47 o
  -6   9   0        0.03        0.59      1.05 o
  -5   9   0       21.44       25.85      3.62 o
  -4   9   0       57.43       57.77      4.46 o
  -3   9   0       54.36       53.03      1.94 o
  -2   9   0       60.03       62.96      4.78 o
  -1   9   0      217.18      205.14      6.88 o
   0   9   0       35.98       31.08      2.03 o
   1   9   0        3.72        3.99      1.57 o
   2   9   0       37.98       47.06      1.65 o
   3   9   0      223.03      225.30     16.76 o
   4   9   0      114.36      111.69      3.49 o
   5   9   0      342.68      322.12     14.62 o
   6   9   0       26.28       17.81      2.12 o
  -4  10   0      131.03      120.15      8.08 o
  -3  10   0       12.19       13.33      4.17 o
  -2  10   0       10.88       12.88      3.01 o
  -1  10   0       16.20       13.67      0.95 o
   0  10   0       81.52       77.01      2.36 o
   1  10   0       66.47       73.83      7.42 o
   2  10   0       24.09       19.08      2.07 o
   3  10   0       78.40       74.93      5.45 o
   4  10   0        8.31        8.83      0.99 o
   5  10   0        3.70        1.42      1.29 o
  -3  11   0       28.17       34.73      1.84 o
  -2  11   0      164.05      156.76      8.66 o
  -1  11   0       32.86       29.45      2.01 o
   0  11   0       54.94       50.65      9.52 o
   1  11   0       15.98       26.05      4.57 o
   2  11   0       23.40       23.78      3.95 o
   3  11   0      202.27      200.50     15.86 o
  -3 -11   1        0.07       -0.26      2.94 o
  -2 -11   1        6.24        8.30      3.68 o
  -1 -11   1        0.03       -1.00      0.66 o
   0 -11   1       42.26       38.10      8.01 o
   1 -11   1      102.95       91.02      4.25 o
   2 -11   1       17.17        9.14      2.39 o
  -5 -10   1       10.28       11.76      2.20 o
  -4 -10   1        2.59        2.46      2.17 o
  -3 -10   1       54.21       57.34      2.70 o
  -2 -10   1      143.82      146.25     11.83 o
  -1 -10   1       88.69       91.98      5.64 o
   0 -10   1      215.60      247.58     14.54 o
   1 -10   1        0.04       -0.72      0.55 o
   2 -10   1       10.62        7.49      2.06 o
   3 -10   1       66.34       63.47      3.59 o
   4 -10   1       63.27       53.53      2.27 o
  -6  -9   1        5.23       17.03      2.72 o
  -5  -9   1       60.13       73.79      5.11 o
  -4  -9   1       11.95       13.28      1.76 o
  -3  -9   1        0.76        0.58      2.01 o
  -2  -9   1       11.56       10.83      0.92 o
  -1  -9   1       39.26       41.95      1.58 o
   0  -9   1      108.74      103.60      2.94 o
   1  -9   1       19.76       21.89      1.11 o
   2  -9   1        1.32        1.13      0.62 o
   3  -9   1      254.45      253.67     17.51 o
   4  -9   1       17.93       16.95      1.57 o
   5  -9   1       46.96       48.37      2.13 o
   6  -9   1      281.01      243.73     10.54 o
  -7  -8   1       24.59       14.60      2.75 o
  -6  -8   1       20.34       23.95      2.38 o
  -4  -8   1        0.08       -1.28      0.85 o
  -3  -8   1      295.12      261.82      5.42 o
  -2  -8   1      521.54      474.51     11.33 o
  -1  -8   1      165.32      163.68      2.79 o
   0  -8   1      617.27      588.69     20.90 o
   1  -8   1       17.04       11.94      0.82 o
   2  -8   1       27.69       26.96      0.90 o
   3  -8   1      101.50      100.42      2.21 o
   4  -8   1      189.46      186.29      4.55 o
   5  -8   1        0.00       -1.24      0.82 o
   6  -8   1      106.60      104.64     17.68 o
   7  -8   1       34.09       20.50      2.93 o
  -7  -7   1       56.24       81.52      5.09 o
  -6  -7   1        8.36        6.57      0.65 o
  -5  -7   1       12.15       11.14      3.69 o
  -4  -7   1       63.72       61.47      1.59 o
  -3  -7   1       33.97       21.47      0.69 o
  -2  -7   1      261.57      257.99      5.16 o
  -1  -7   1       44.71       52.96      1.36 o
   0  -7   1      134.46      132.44     10.94 o
   1  -7   1      305.30      302.13      5.43 o
   2  -7   1      440.83      429.71     15.52 o
   3  -7   1      257.25      259.87      6.44 o
   4  -7   1       22.49       21.92      0.93 o
   5  -7   1       16.26       16.38      1.01 o
   6  -7   1       80.74       78.13      3.08 o
   7  -7   1      275.25      267.00      9.68 o
  -8  -6   1       11.72       10.27      3.83 o
  -7  -6   1        0.05        0.36      0.49 o
  -6  -6   1       65.03       78.35      5.83 o
  -5  -6   1      188.05      181.85      4.67 o
  -4  -6   1       28.43       28.72      2.57 o
  -3  -6   1      156.71      133.54      5.36 o
  -2  -6   1      614.42      604.83     11.59 o
  -1  -6   1      118.92      104.51      2.65 o
   0  -6   1      446.70      411.41     14.42 o
   1  -6   1        9.50        7.37      0.41 o
   2  -6   1       89.19      107.22      4.48 o
   3  -6   1        0.39        0.12      0.37 o
   4  -6   1       26.48       27.47      1.74 o
   5  -6   1       52.51       44.47      5.15 o
   6  -6   1       65.69       85.51      3.27 o
   7  -6   1       11.81       14.78      1.73 o
   8  -6   1        0.04        2.32      1.63 o
  -9  -5   1       54.51       65.43      4.94 o
  -8  -5   1       90.70       86.83      3.50 o
  -7  -5   1      107.44      119.15      3.76 o
  -6  -5   1        6.06        7.26      1.59 o
  -5  -5   1      184.17      177.95     10.04 o
  -4  -5   1       29.41       31.85      1.75 o
  -3  -5   1       58.41       57.58      1.19 o
  -2  -5   1       29.89       31.21      0.78 o
  -1  -5   1        6.68        3.87      0.24 o
   0  -5   1      556.89      550.59     11.95 o
   1  -5   1      776.13      716.92     20.20 o
   2  -5   1     1365.12     1323.24     17.28 o
   3  -5   1      476.20      467.38     14.05 o
   4  -5   1        1.78        1.44      0.64 o
   5  -5   1       49.96       45.43      5.10 o
   6  -5   1       12.24       15.13      1.24 o
   7  -5   1      493.55      501.27     12.75 o
   8  -5   1       94.49       91.37     15.16 o
  -9  -4   1        5.32        9.33      0.91 o
  -8  -4   1        5.34        7.77      0.92 o
  -7  -4   1       16.71       15.76      1.12 o
  -6  -4   1      440.23      459.19      9.00 o
  -5  -4   1      462.01      436.80      7.41 o
  -4  -4   1      319.09      340.21      5.72 o
  -3  -4   1      167.67      180.21      8.12 o
  -2  -4   1       43.47       62.92      1.12 o
  -1  -4   1      479.27      559.34      6.01 o
   0  -4   1     2216.78     2185.45     29.99 o
   1  -4   1      137.47      157.19      7.50 o
   2  -4   1      290.29      292.82      4.56 o
   3  -4   1       37.05       39.59      1.23 o
   4  -4   1       48.21       57.77      1.98 o
   5  -4   1      425.51      440.79     10.69 o
   7  -4   1       34.25       29.99      2.63 o
   8  -4   1       58.19       53.36      6.06 o
   9  -4   1       50.34       70.98      3.44 o
  -9  -3   1      174.16      166.53      6.27 o
  -7  -3   1        8.83        9.00      0.69 o
  -6  -3   1      268.11      252.51     10.71 o
  -5  -3   1      100.64       92.16      5.08 o
  -4  -3   1      284.79      334.28      9.64 o
  -3  -3   1       86.99       93.39      5.92 o
  -2  -3   1       32.34       36.77      0.63 o
  -1  -3   1      115.84      116.27      2.44 o
   0  -3   1     1052.31     1073.77     28.23 o
   1  -3   1     2654.13     2530.49     31.75 o
   2  -3   1      548.75      503.67      6.71 o
   3  -3   1      961.12      919.77     11.92 o
   4  -3   1      315.14      392.18      6.80 o
   5  -3   1      183.26      167.06      4.51 o
   6  -3   1      222.44      210.33      5.54 o
   7  -3   1        1.80        1.93      2.53 o
   8  -3   1        0.74        3.50      1.23 o
   9  -3   1       25.26       28.45      6.23 o
  -8  -2   1       68.01       71.52      2.65 o
  -7  -2   1      271.32      268.43      6.94 o
  -6  -2   1      760.42      732.80     17.38 o
  -5  -2   1      817.30      787.82     17.11 o
  -4  -2   1       92.62       88.03      3.61 o
  -3  -2   1     1086.53     1127.26     36.11 o
  -2  -2   1        0.10        2.53      0.23 o
  -1  -2   1     6004.14     5577.42     85.01 o
   0  -2   1     1124.45     1179.47     13.78 o
   1  -2   1      664.14      654.50      9.62 o
   2  -2   1      137.78      150.09      2.17 o
   3  -2   1      216.03      227.64      3.91 o
   4  -2   1        6.07        6.09      1.16 o
   5  -2   1       55.88       56.42      6.52 o
   6  -2   1      524.03      489.50     11.88 o
   7  -2   1       64.26       62.92      2.41 o
   8  -2   1       11.51        8.73      1.93 o
   9  -2   1      127.32      130.52      4.43 o
  -9  -1   1      139.27      178.46      6.70 o
  -8  -1   1      132.69      151.02     10.71 o
  -7  -1   1        0.53        1.65      1.63 o
  -6  -1   1       82.83       75.43      4.62 o
  -5  -1   1       20.70       17.74      1.25 o
  -4  -1   1        6.20        6.10      0.40 o
  -3  -1   1       34.42       52.14      0.99 o
  -2  -1   1      134.14      107.13      1.78 o
  -1  -1   1     3441.91     3290.05     71.86 o
   0  -1   1     1319.98     1309.79     20.24 o
   1  -1   1     3981.72     3774.47     74.33 o
   3  -1   1      127.72       89.27      2.59 o
   4  -1   1       57.16       47.85      3.96 o
   5  -1   1      363.66      350.61      6.88 o
   6  -1   1      177.86      170.06      6.58 o
   7  -1   1        0.15       -0.93      1.17 o
   8  -1   1       34.07       22.99      1.71 o
   9  -1   1      246.81      248.98     13.37 o
  -9   0   1       57.42       54.76      2.67 o
  -8   0   1        3.56        4.31      0.68 o
  -7   0   1       87.82       91.49      2.10 o
  -6   0   1     1598.23     1568.72     35.36 o
  -5   0   1      118.51       98.95      1.80 o
  -4   0   1       14.69       11.98      1.47 o
  -3   0   1      113.37      123.08      1.95 o
  -2   0   1     1572.93     1538.57     37.49 o
  -1   0   1     1904.85     1927.05     34.37 o
   1   0   1     1886.16     1830.21     39.78 o
   2   0   1     4683.95     5308.71     81.89 o
   3   0   1      305.15      332.04      5.55 o
   4   0   1     1192.23     1274.54     20.16 o
   5   0   1      114.09      101.54      3.41 o
   6   0   1      266.97      259.81      5.64 o
   7   0   1        3.03        3.52      1.17 o
   8   0   1        1.44        1.28      1.35 o
   9   0   1      206.83      245.68     26.49 o
  10   0   1       17.32       11.28      1.94 o
  -9   1   1        4.05        6.63      1.21 o
  -8   1   1       39.03       28.88      1.55 o
  -7   1   1      438.21      445.90      9.81 o
  -6   1   1        1.39        1.24      0.55 o
  -5   1   1        5.20        6.26      0.63 o
  -4   1   1       94.17       80.97      2.11 o
  -3   1   1     1088.12     1024.53     22.73 o
  -2   1   1     1753.17     1735.02     31.37 o
  -1   1   1     1209.09     1278.59     96.05 o
   0   1   1      160.23      224.67      8.69 o
   1   1   1     1709.88     1847.63     45.74 o
   2   1   1     6005.05     5742.53     78.41 o
   3   1   1     2713.41     2662.64     36.88 o
   4   1   1      128.34      105.78      4.45 o
   5   1   1       86.06       90.07      2.67 o
   6   1   1      228.86      227.97     10.04 o
   7   1   1        0.18       -0.05      1.62 o
   8   1   1        5.03        4.94      0.68 o
   9   1   1       58.13       54.87      2.67 o
  10   1   1        6.76        0.91      0.85 o
  -9   2   1       64.39       60.15      3.37 o
  -8   2   1       60.42       52.74      3.72 o
  -7   2   1      176.39      184.46     10.45 o
  -6   2   1       22.56       24.58      1.79 o
  -5   2   1      436.93      371.38      6.40 o
  -4   2   1      220.68      224.28     15.20 o
  -3   2   1     1125.51     1190.86     16.99 o
  -2   2   1        0.83        1.58      0.22 o
  -1   2   1      151.29      137.79      3.11 o
   0   2   1       64.60       71.66      1.31 o
   1   2   1      318.22      307.19      8.01 o
   2   2   1      141.82      134.49      1.93 o
   3   2   1        1.80        4.93      0.36 o
   4   2   1      882.84      988.28     17.26 o
   5   2   1      164.95      133.04      3.61 o
   6   2   1      761.57      703.51     11.64 o
   7   2   1       24.10       24.81      0.97 o
   8   2   1        0.35        1.11      0.92 o
   9   2   1       18.16       18.89      1.43 o
  -9   3   1      165.09      158.43      5.20 o
  -8   3   1      164.25      179.81      5.27 o
  -7   3   1        1.22        0.89      0.74 o
  -6   3   1      104.67       96.77      4.78 o
  -5   3   1        7.00        6.85      1.65 o
  -4   3   1      321.03      304.26      5.12 o
  -3   3   1     1318.02     1328.09     18.65 o
  -2   3   1      685.03      674.48      9.56 o
  -1   3   1     1155.70     1056.46     14.91 o
   0   3   1      717.07      699.34     19.62 o
   1   3   1      157.89      140.05      2.03 o
   2   3   1       56.35       37.79      1.40 o
   3   3   1     2088.83     2066.69     26.18 o
   4   3   1      248.98      251.50      5.07 o
   5   3   1      470.26      480.53      9.82 o
   6   3   1      336.21      338.28      9.99 o
   7   3   1        2.47        2.97      0.68 o
   8   3   1        5.30        5.34      2.46 o
   9   3   1        5.05        5.02      0.84 o
  -9   4   1      238.91      284.29     19.30 o
  -8   4   1        8.76        7.43      1.16 o
  -7   4   1      139.48      178.77      8.58 o
  -6   4   1       43.73       46.71      2.12 o
  -5   4   1       13.10        9.88      1.88 o
  -4   4   1      588.24      744.99     17.68 o
  -3   4   1      645.21      889.58     36.89 o
  -2   4   1      623.89      667.59      9.92 o
  -1   4   1      289.47      285.47      4.91 o
   0   4   1      157.11      161.32      2.49 o
   1   4   1      175.48      165.01      3.92 o
   2   4   1      174.49      175.98      4.07 o
   3   4   1      276.50      277.90     11.22 o
   4   4   1     1474.93     1546.52     22.20 o
   5   4   1      449.69      483.32     18.37 o
   6   4   1      391.14      410.07     20.88 o
   7   4   1      117.64      128.87      3.12 o
   8   4   1       60.28       55.46      2.21 o
   9   4   1       25.21       27.86      2.31 o
  -8   5   1       31.19       25.00      5.49 o
  -7   5   1       10.60       14.40      5.02 o
  -6   5   1        0.64       -0.13      1.32 o
  -5   5   1       83.37       79.57      2.79 o
  -4   5   1       33.91       35.19      1.83 o
  -3   5   1     1043.78     1090.02     25.43 o
  -2   5   1      321.96      306.35      6.71 o
  -1   5   1      989.30      935.29     13.34 o
   0   5   1        3.29        1.48      0.40 o
   1   5   1       56.58       67.13      2.81 o
   2   5   1      692.83      653.25      8.06 o
   3   5   1       55.38       53.09      1.09 o
   4   5   1       63.28       77.85      2.68 o
   5   5   1       32.01       28.85      1.77 o
   6   5   1      124.36      130.03      3.14 o
   8   5   1       25.32       26.55      1.61 o
   9   5   1       44.57       38.75      2.24 o
  -7   6   1      114.25      112.22      3.99 o
  -6   6   1       35.47       39.02      2.49 o
  -5   6   1      255.24      250.64      5.50 o
  -4   6   1      347.42      346.10      9.07 o
  -3   6   1        4.75        6.35      1.03 o
  -2   6   1        9.10        8.47      0.56 o
  -1   6   1      231.31      230.81      5.47 o
   0   6   1      244.67      257.89      9.18 o
   1   6   1      223.90      218.27      3.49 o
   2   6   1        2.64        2.00      0.65 o
   3   6   1        0.79        2.34      0.83 o
   4   6   1      223.23      227.16      9.92 o
   5   6   1      373.78      366.15      6.46 o
   6   6   1      315.52      313.24      8.31 o
   7   6   1       36.68       45.97      8.31 o
   8   6   1       31.57       24.91      1.34 o
  -7   7   1       23.81       28.21      8.71 o
  -6   7   1       51.30       51.37      2.41 o
  -5   7   1        0.10       -0.55      1.86 o
  -4   7   1      160.78      151.22      3.18 o
  -3   7   1      596.17      611.66     16.01 o
  -2   7   1     1713.30     1691.28     30.84 o
  -1   7   1      441.89      414.87      8.26 o
   0   7   1      143.50      140.65      2.76 o
   1   7   1        0.47        0.29      0.28 o
   2   7   1        9.31        9.72      0.69 o
   3   7   1      157.23      164.65      3.64 o
   4   7   1       32.73       31.86      0.99 o
   5   7   1      108.23      104.04      3.10 o
   6   7   1        0.89        5.02      1.65 o
   7   7   1      110.95      108.93     10.66 o
   8   7   1       16.40       16.11      5.34 o
  -7   8   1        7.31       10.63      1.74 o
  -6   8   1      187.11      176.30     11.23 o
  -5   8   1       77.16       72.23      4.36 o
  -4   8   1       14.79        8.95      1.22 o
  -3   8   1      219.55      207.14      7.33 o
  -2   8   1      418.61      419.08      8.36 o
  -1   8   1        0.00        1.04      0.97 o
   0   8   1       49.94       47.57      2.38 o
   1   8   1       79.76       83.21      3.52 o
   2   8   1      142.75      122.93      7.77 o
   3   8   1       28.19       28.20      2.03 o
   4   8   1       12.88       13.21      1.08 o
   5   8   1       25.09       31.41      1.54 o
   6   8   1      277.75      288.36      9.40 o
   7   8   1       18.91       20.10      1.40 o
  -6   9   1       69.34       61.45      3.19 o
  -5   9   1        8.00       10.26      2.78 o
  -4   9   1        0.32       -0.64      0.79 o
  -3   9   1      385.31      409.53      9.70 o
  -2   9   1       86.34       94.54      2.75 o
  -1   9   1      716.25      733.14     32.42 o
   0   9   1      103.78      139.44      7.12 o
   1   9   1       53.49       49.12      4.90 o
   2   9   1      133.52      120.39      3.95 o
   3   9   1      198.10      221.09      9.24 o
   4   9   1       90.14      100.46      4.24 o
   5   9   1       54.37       57.45      3.32 o
   6   9   1       28.11       29.45      2.36 o
  -4  10   1        0.21        0.04      1.26 o
  -3  10   1       13.05       12.62      1.69 o
  -2  10   1      136.67      152.55      4.76 o
  -1  10   1        0.72        4.34      1.60 o
   0  10   1       48.79       49.62      2.18 o
   1  10   1      132.25      142.49      4.69 o
   2  10   1      213.08      248.95      8.39 o
   3  10   1       24.98       20.95      1.46 o
   4  10   1       73.84       78.68     13.39 o
   5  10   1        0.05        3.30      1.05 o
  -3  11   1       85.30       88.17      4.15 o
  -2  11   1        8.77       10.99      1.19 o
  -1  11   1       16.89       22.72      2.38 o
   0  11   1      122.15      124.15      4.98 o
   1  11   1      111.65      126.52     13.58 o
   2  11   1      211.68      230.61      9.77 o
   3  11   1        0.27        0.18      1.10 o
  -2 -11   2        3.68        6.25      0.92 o
  -1 -11   2        1.66        5.97      3.01 o
   0 -11   2       48.36       45.63      2.45 o
   1 -11   2       98.58      120.23     10.18 o
  -4 -10   2       15.17       25.91      2.63 o
  -3 -10   2       41.64       41.50      3.38 o
  -2 -10   2       12.06       13.72      3.80 o
  -1 -10   2       73.35       70.31      6.47 o
   0 -10   2       30.63       28.41      6.93 o
   1 -10   2       56.56       70.75      4.30 o
   2 -10   2       12.58       12.75      1.17 o
   3 -10   2       57.75       54.27      3.91 o
   4 -10   2       19.43       22.22      1.85 o
  -6  -9   2        2.05        4.34      1.34 o
  -5  -9   2        3.86        3.99      1.16 o
  -4  -9   2      114.47      109.12      6.05 o
  -3  -9   2      230.49      226.63      9.22 o
  -2  -9   2        0.10        0.46      1.41 o
  -1  -9   2        1.41        2.55      1.82 o
   0  -9   2      205.03      231.33      5.14 o
   1  -9   2      140.44      135.10      7.49 o
   2  -9   2      185.61      175.22      4.37 o
   3  -9   2        2.55        2.88      1.08 o
   4  -9   2       67.88       60.36      2.76 o
   5  -9   2       35.62       39.03      1.94 o
  -7  -8   2       40.16       55.57      4.20 o
  -6  -8   2       67.71       71.78      4.78 o
  -5  -8   2       24.48       24.49      1.78 o
  -4  -8   2       47.58       53.03      2.40 o
  -3  -8   2       10.22       13.88      3.19 o
  -2  -8   2       37.81       40.67      1.29 o
  -1  -8   2      160.17      137.78      3.22 o
   0  -8   2        6.24        7.21      1.32 o
   1  -8   2       39.40       28.84      1.88 o
   2  -8   2        3.41        5.12      1.57 o
   3  -8   2       54.74       50.98      1.45 o
   4  -8   2       46.36       48.90      4.48 o
   5  -8   2       35.31       38.31      6.68 o
   6  -8   2      118.12      102.56      4.43 o
  -7  -7   2        8.14       14.72      2.40 o
  -6  -7   2        1.01        0.06      1.12 o
  -5  -7   2        8.06       11.23      2.05 o
  -4  -7   2      331.36      324.09      7.89 o
  -3  -7   2      536.41      506.38      8.24 o
  -2  -7   2      131.59      121.45      4.91 o
  -1  -7   2       91.83       88.81      3.09 o
   0  -7   2      198.19      181.55      4.87 o
   1  -7   2      410.72      424.13     36.31 o
   2  -7   2      207.00      199.18      3.29 o
   3  -7   2        1.55        1.82      0.45 o
   4  -7   2       25.39       31.41      3.82 o
   5  -7   2        2.43        4.49      1.62 o
   6  -7   2       48.44       36.40      2.10 o
   7  -7   2       10.54        8.67      3.05 o
  -8  -6   2       16.51       13.91      1.51 o
  -7  -6   2       63.95       65.12      5.06 o
  -6  -6   2       55.65       61.00     12.36 o
  -5  -6   2      145.30      137.05      5.68 o
  -4  -6   2      229.55      223.09      3.86 o
  -3  -6   2        1.67        1.66      0.43 o
  -2  -6   2       10.53       10.49      0.43 o
  -1  -6   2      132.71      138.72      6.75 o
   0  -6   2      219.89      227.56      9.76 o
   1  -6   2        5.92        5.34      0.46 o
   2  -6   2       32.14       36.49      1.27 o
   3  -6   2      639.71      683.64     11.29 o
   4  -6   2      409.48      420.23      8.43 o
   5  -6   2      185.28      183.24      5.41 o
   6  -6   2      161.18      141.64      9.31 o
   7  -6   2        0.58       -1.86      1.24 o
   8  -6   2        0.63        4.43      1.43 o
  -8  -5   2       37.67       32.14      3.11 o
  -7  -5   2       43.56       40.63      1.59 o
  -6  -5   2       69.79       69.55      2.09 o
  -5  -5   2       88.92       73.89      4.29 o
  -4  -5   2      844.97      824.69     11.45 o
  -3  -5   2      210.99      195.00      3.83 o
  -2  -5   2       32.29       28.74      1.79 o
  -1  -5   2        2.11        1.17      0.17 o
   0  -5   2       99.08       77.99      4.08 o
   1  -5   2       28.55       38.74      0.79 o
   2  -5   2     1646.91     1643.07     31.48 o
   3  -5   2       77.04       83.49      1.87 o
   4  -5   2      158.81      158.91      9.20 o
   5  -5   2       82.41       82.37      9.84 o
   6  -5   2       11.29       11.72      1.32 o
   7  -5   2       38.49       37.19      2.26 o
   8  -5   2       15.16       10.45      3.95 o
  -9  -4   2       18.41       14.85      2.53 o
  -8  -4   2       84.54       78.57      3.19 o
  -7  -4   2      541.76      544.90     13.89 o
  -6  -4   2      289.38      270.49      4.82 o
  -5  -4   2       53.47       58.87      1.06 o
  -4  -4   2        4.17        4.86      1.10 o
  -3  -4   2       21.34       21.37      0.91 o
  -2  -4   2        3.23        7.78      0.73 o
  -1  -4   2      106.10      115.38      1.46 o
   0  -4   2      247.26      253.63      7.46 o
   1  -4   2      157.64      154.29      2.10 o
   2  -4   2      496.60      512.50     21.74 o
   3  -4   2     1809.63     1903.49     86.85 o
   4  -4   2      372.03      365.92     12.44 o
   5  -4   2     1281.89     1247.81     32.37 o
   6  -4   2       27.49       22.30      1.78 o
   7  -4   2        1.99       -0.05      1.93 o
   8  -4   2        6.41        5.39      1.47 o
   9  -4   2       52.94       56.28      2.91 o
  -9  -3   2       33.95       28.35      1.67 o
  -8  -3   2      132.06      129.99      4.11 o
  -7  -3   2       81.26       76.37      2.60 o
  -6  -3   2      264.24      262.41      5.35 o
  -5  -3   2      107.61       97.96      6.06 o
  -4  -3   2       62.08       53.27      2.43 o
  -3  -3   2     1117.57     1033.05     13.17 o
  -2  -3   2      600.01      589.01      8.66 o
  -1  -3   2      587.72      601.61      6.67 o
   0  -3   2      970.84      925.65     15.24 o
   1  -3   2      141.28      185.77      3.21 o
   2  -3   2        1.51        5.18      0.36 o
   3  -3   2       12.49        7.58      0.44 o
   4  -3   2        7.31        4.54      0.77 o
   5  -3   2       64.42       62.73      2.28 o
   6  -3   2       12.41       13.30      1.61 o
   7  -3   2      130.54      125.34      8.88 o
   8  -3   2       49.11       59.43      4.64 o
   9  -3   2       27.86       38.36      2.43 o
  -9  -2   2        0.13       -0.31      0.86 o
  -8  -2   2       25.61       21.56      1.38 o
  -7  -2   2     1094.10     1212.79     31.52 o
  -6  -2   2       99.30       96.43      2.22 o
  -5  -2   2      132.76      124.18      6.07 o
  -4  -2   2      368.11      390.29      5.32 o
  -3  -2   2      114.42      108.47      3.03 o
  -2  -2   2       98.21      114.18      2.13 o
  -1  -2   2      942.53     1045.38     25.93 o
   0  -2   2     8556.74     8108.80    123.18 o
   1  -2   2     1191.28     1285.71     16.47 o
   2  -2   2       52.24       52.24      1.12 o
   3  -2   2      478.25      461.83      6.79 o
   4  -2   2     2087.41     1907.19     35.17 o
   5  -2   2      229.35      223.31     10.66 o
   6  -2   2      279.94      286.67     12.21 o
   7  -2   2      318.96      292.93      7.66 o
   8  -2   2       52.66       69.78      2.82 o
   9  -2   2       11.92       11.65      1.34 o
  -9  -1   2       25.74       17.88      1.52 o
  -8  -1   2        9.79        9.52      1.06 o
  -7  -1   2      680.35      817.84     18.84 o
  -6  -1   2       24.62       24.06      0.97 o
  -5  -1   2      197.98      208.44      3.31 o
  -4  -1   2      733.48      681.19      8.96 o
  -3  -1   2     1743.23     1629.41     20.70 o
  -2  -1   2       80.30       69.37      2.16 o
  -1  -1   2     4520.37     4443.78     90.38 o
   1  -1   2        2.69        2.71      0.56 o
   2  -1   2     1467.71     1583.50     22.31 o
   3  -1   2      142.54      201.55      5.19 o
   4  -1   2     2566.35     2685.98     42.45 o
   5  -1   2       50.83       46.44      1.40 o
   6  -1   2      213.89      232.44      6.08 o
   7  -1   2      677.45      680.55     16.32 o
   8  -1   2      156.25      163.44      5.16 o
   9  -1   2       22.45       18.88      5.22 o
  -9   0   2        5.23        5.26      0.86 o
  -8   0   2       39.56       41.86      3.33 o
  -7   0   2       45.55       41.51      2.59 o
  -6   0   2      479.36      449.04     11.69 o
  -5   0   2      127.44      146.78      3.61 o
  -4   0   2      131.67      134.21      1.99 o
  -3   0   2       91.19       92.13      3.31 o
  -2   0   2       89.60      103.72      2.31 o
  -1   0   2     1023.90      977.27     20.03 o
   0   0   2     1627.85     1721.02     47.22 o
   1   0   2     1228.64     1200.92     18.80 o
   2   0   2     4218.73     4308.09     93.76 o
   3   0   2       12.00        6.30      1.86 o
   4   0   2     1924.98     1951.20     30.82 o
   5   0   2      373.98      443.45     11.08 o
   6   0   2        5.23        5.89      1.41 o
   7   0   2       82.52       76.35      4.00 o
   8   0   2        1.88        0.85      2.23 o
   9   0   2       28.07       30.02      1.62 o
  -9   1   2       42.14       39.54      2.36 o
  -8   1   2       74.06       60.31      2.84 o
  -7   1   2      129.12      158.79      4.96 o
  -6   1   2      265.91      259.23     11.10 o
  -5   1   2      766.48      750.60     17.37 o
  -4   1   2      467.72      472.34     11.60 o
  -3   1   2     2030.40     2015.02     64.00 o
  -2   1   2       25.19       34.82      0.74 o
  -1   1   2      518.85      559.67      7.05 o
   0   1   2       60.16       63.89      0.99 o
   1   1   2      232.28      242.33      3.63 o
   2   1   2     1752.95     1699.48     26.48 o
   3   1   2      437.89      438.64     10.20 o
   4   1   2       26.09       28.78      0.74 o
   5   1   2      204.65      213.15     10.51 o
   6   1   2       90.91       95.09      2.37 o
   7   1   2      398.16      457.57     23.25 o
   8   1   2       28.57       29.87      1.37 o
   9   1   2       40.41       45.64      4.73 o
  -9   2   2        6.91        6.88      1.36 o
  -8   2   2       11.05        7.21      1.51 o
  -7   2   2       59.26       58.23      1.64 o
  -6   2   2       49.53       38.10      1.32 o
  -5   2   2      130.06      133.31      2.56 o
  -4   2   2      175.85      191.87     10.90 o
  -3   2   2      426.68      480.45      6.41 o
  -2   2   2     3821.01     4013.69     46.34 o
  -1   2   2     1448.15     1516.35     20.95 o
   0   2   2     4802.71     4541.01     69.40 o
   1   2   2     4071.90     4064.69     55.64 o
   2   2   2       25.96       27.94      0.99 o
   3   2   2      202.02      278.53      6.68 o
   4   2   2      747.32      820.25     15.50 o
   5   2   2      426.30      394.11     23.40 o
   6   2   2      165.98      153.27      4.27 o
   7   2   2       70.14       64.12      8.28 o
   8   2   2       44.44       36.39      2.11 o
   9   2   2        0.02       -0.44      0.80 o
  -9   3   2       34.80       29.02      2.11 o
  -8   3   2      162.53      155.57      3.99 o
  -7   3   2      108.44       93.58      8.65 o
  -6   3   2        0.01        0.02      0.33 o
  -5   3   2       76.93       69.85      2.31 o
  -4   3   2        0.41        3.02      0.86 o
  -3   3   2      418.45      384.80      6.31 o
  -2   3   2      531.28      489.99     11.64 o
  -1   3   2        5.89        5.96      0.32 o
   0   3   2      439.63      445.20      7.24 o
   1   3   2     1005.72     1040.73     13.39 o
   2   3   2        6.39        5.68      0.26 o
   3   3   2        0.14       -0.43      0.55 o
   4   3   2      798.67      810.67     11.89 o
   5   3   2       73.98       85.09      1.81 o
   6   3   2      516.29      508.63      9.99 o
   7   3   2        0.47        0.14      0.41 o
   8   3   2      213.86      193.83      9.52 o
   9   3   2      118.72      141.11      5.40 o
  -9   4   2       15.81       11.89      1.16 o
  -8   4   2       99.21      120.64      4.74 o
  -7   4   2        6.13        9.33      4.40 o
  -6   4   2       44.58       47.19      4.77 o
  -5   4   2      101.55       91.27      2.35 o
  -4   4   2        1.59        0.52      1.04 o
  -3   4   2      211.74      239.84      6.91 o
  -2   4   2      401.68      397.04      7.79 o
  -1   4   2     4539.11     4945.07     88.41 o
   0   4   2       71.54       53.03      1.21 o
   1   4   2     1301.48     1251.13     17.70 o
   2   4   2       74.96       76.47      2.07 o
   3   4   2      291.84      298.17      3.89 o
   4   4   2      525.11      497.78     11.88 o
   5   4   2      186.00      188.11      6.92 o
   6   4   2        8.51       11.45      2.89 o
   7   4   2        9.16        7.34      0.92 o
   8   4   2      147.06      136.32      4.21 o
   9   4   2        7.39       10.01      1.24 o
  -8   5   2       59.06       79.55      3.80 o
  -7   5   2       68.99       68.75     11.87 o
  -6   5   2       28.16       30.50      3.66 o
  -5   5   2       11.47        6.17      0.56 o
  -4   5   2      296.99      300.66      4.70 o
  -3   5   2      244.99      203.33      5.26 o
  -2   5   2      342.05      380.26      6.58 o
  -1   5   2      165.32      151.99     11.13 o
   0   5   2       72.31       65.15      2.08 o
   1   5   2      108.94       95.01      1.65 o
   2   5   2      193.69      173.17      2.89 o
   3   5   2       55.85       65.51      1.39 o
   4   5   2      272.43      288.57     23.61 o
   5   5   2        3.38        2.85      1.35 o
   6   5   2      134.08      122.54      2.68 o
   7   5   2       67.43       76.19      3.40 o
   8   5   2      203.86      208.95      7.47 o
   9   5   2       90.17       75.00      3.39 o
  -8   6   2        3.58        3.61      2.58 o
  -7   6   2       34.34       31.72      2.09 o
  -6   6   2       12.36       19.29      1.80 o
  -5   6   2       10.63        9.07      0.84 o
  -4   6   2      341.27      356.66     19.39 o
  -3   6   2       78.89       78.31      1.95 o
  -2   6   2       43.57       42.18      4.50 o
  -1   6   2      584.09      565.07     23.82 o
   0   6   2      619.69      604.49     14.87 o
   1   6   2       18.23       13.26      0.69 o
   2   6   2       43.81       44.26      2.07 o
   3   6   2       82.08       89.24      1.60 o
   4   6   2      234.10      221.72      3.96 o
   5   6   2      201.41      189.38      6.79 o
   6   6   2       73.96       61.70      5.85 o
   7   6   2       18.43       19.15      2.82 o
   8   6   2        4.68        4.54      0.96 o
  -7   7   2       71.03       59.96      5.82 o
  -6   7   2        9.51       14.46      6.42 o
  -5   7   2       12.02       14.00      3.13 o
  -4   7   2      452.97      479.89     21.63 o
  -3   7   2      326.65      312.82      6.61 o
  -2   7   2      156.42      149.56     17.16 o
  -1   7   2       62.02       67.46      2.78 o
   0   7   2     1424.61     1342.72     74.69 o
   1   7   2       62.66       68.96      1.56 o
   2   7   2      107.05       91.26      3.13 o
   3   7   2      335.45      376.61     25.54 o
   4   7   2       13.61       15.38      2.30 o
   5   7   2      287.64      282.58     18.20 o
   6   7   2      173.03      162.55      4.73 o
   7   7   2       10.76       13.18      2.10 o
   8   7   2      104.63      101.21      9.31 o
  -6   8   2        5.91        1.49      3.00 o
  -5   8   2      175.37      156.82      5.03 o
  -4   8   2      230.43      225.49      6.38 o
  -3   8   2        1.21       -0.33      1.16 o
  -2   8   2      264.99      244.04      6.46 o
  -1   8   2       24.40       20.89      2.17 o
   0   8   2     1005.79      959.69     18.12 o
   1   8   2      746.34      706.46     23.65 o
   2   8   2       65.59       64.32      1.55 o
   3   8   2      180.43      161.55      4.28 o
   5   8   2      212.58      233.54     17.25 o
   6   8   2       23.54       20.95      1.55 o
   7   8   2        0.04        1.77      1.10 o
  -6   9   2        0.45        0.51      1.74 o
  -5   9   2       59.60       56.62      2.56 o
  -4   9   2      148.42      133.44      7.35 o
  -3   9   2        5.17        5.95      1.41 o
  -2   9   2        0.10        0.37      1.68 o
  -1   9   2      163.36      181.83      8.20 o
   0   9   2        1.53        1.54      0.59 o
   1   9   2        3.04        5.42      0.87 o
   2   9   2       13.61       15.17      0.92 o
   3   9   2      323.37      399.66     10.05 o
   4   9   2       34.15       29.79      2.05 o
   5   9   2        2.43        4.84      1.10 o
   6   9   2        7.04        5.23      1.11 o
  -4  10   2      143.84      122.99      6.53 o
  -3  10   2       40.71       36.44      4.01 o
  -2  10   2       43.27       40.80      6.78 o
  -1  10   2       27.35       24.89      5.61 o
   0  10   2      227.52      207.43      4.98 o
   1  10   2      220.98      251.83      6.61 o
   2  10   2       84.07       95.46      3.84 o
   3  10   2      168.40      182.68     10.35 o
   4  10   2       19.23       24.26      2.16 o
   5  10   2        3.27        3.50      1.12 o
  -3  11   2        0.01        2.15      0.92 o
  -2  11   2        7.06        9.34      3.21 o
  -1  11   2       22.25       19.97      3.76 o
   0  11   2       58.58       59.82      6.65 o
   1  11   2       22.49       20.97      1.54 o
   2  11   2       69.26       64.46      3.08 o
   3  11   2      141.30      137.07      5.17 o
  -1 -11   3       20.01       21.99      2.79 o
   0 -11   3       84.64       83.59     12.49 o
   1 -11   3        0.18       -0.11      1.44 o
  -4 -10   3        1.79       -0.06      1.12 o
  -3 -10   3        8.95        9.76      2.20 o
  -2 -10   3       51.76       55.47      5.02 o
  -1 -10   3       24.47       22.95      4.05 o
   0 -10   3       89.29       65.10     12.32 o
   1 -10   3       15.53       14.88      2.64 o
   2 -10   3       77.92       62.71      2.94 o
   3 -10   3       96.75      101.75     16.83 o
   4 -10   3        0.05       -0.23      0.74 o
  -5  -9   3       86.71       82.51      3.70 o
  -4  -9   3      173.57      249.71     12.62 o
  -3  -9   3       15.76       25.59      2.30 o
  -2  -9   3       25.17       25.74      1.23 o
  -1  -9   3       58.31       49.66      4.85 o
   0  -9   3      157.82      142.46      4.51 o
   1  -9   3       27.90       25.63      1.03 o
   2  -9   3        3.01        2.28      0.63 o
   3  -9   3        3.03        2.58      0.84 o
   4  -9   3       13.86       10.98      1.12 o
   5  -9   3       30.31       36.63      1.72 o
  -6  -8   3       10.86       15.33      1.47 o
  -5  -8   3        5.97        8.53      1.56 o
  -4  -8   3        1.21        1.53      0.85 o
  -3  -8   3        2.12        2.70      1.11 o
  -2  -8   3      325.32      329.07      8.21 o
  -1  -8   3      393.96      399.76     20.21 o
   0  -8   3      240.02      277.76      5.05 o
   1  -8   3        0.33        2.38      0.47 o
   2  -8   3      108.00      112.91      2.53 o
   3  -8   3        7.76        5.61      1.42 o
   4  -8   3       18.56       19.00      1.55 o
   5  -8   3        9.13        4.01      0.95 o
   6  -8   3        2.22        4.14      4.08 o
  -7  -7   3       15.39       18.35      2.55 o
  -6  -7   3       51.01       40.63      2.29 o
  -5  -7   3      212.65      253.93      7.49 o
  -4  -7   3       78.99       86.25      3.20 o
  -3  -7   3       30.89       31.72      2.04 o
  -2  -7   3       17.91       16.60      0.57 o
  -1  -7   3        7.53       10.22      2.06 o
   0  -7   3       98.29       88.40      3.54 o
   1  -7   3      275.40      259.67      5.95 o
   2  -7   3       99.95      105.98      3.64 o
   3  -7   3        0.00       -0.31      0.79 o
   4  -7   3        0.90        1.24      0.59 o
   5  -7   3       39.88       43.71      7.91 o
   6  -7   3       97.06      108.99     19.47 o
   7  -7   3       74.43       75.30      3.78 o
  -8  -6   3       21.24       15.55      2.49 o
  -7  -6   3        5.80        5.80      1.26 o
  -5  -6   3       35.25       45.46      3.27 o
  -4  -6   3        9.82        9.19      1.18 o
  -3  -6   3      531.65      505.07     12.32 o
  -2  -6   3      317.27      301.03      4.37 o
  -1  -6   3      469.24      434.68      9.81 o
   0  -6   3      578.26      540.89      8.13 o
   1  -6   3       15.43       14.57      2.82 o
   2  -6   3       30.51       26.71      0.86 o
   3  -6   3      104.85      105.89      2.74 o
   4  -6   3      371.81      380.29      7.74 o
   5  -6   3        4.82        6.38      1.22 o
   6  -6   3       14.30       11.05      1.23 o
   7  -6   3       18.71       16.85      1.82 o
   8  -6   3       11.79       11.02      4.38 o
  -8  -5   3       48.17       60.70      4.51 o
  -7  -5   3       61.60       68.64      4.15 o
  -6  -5   3       13.23        8.22      1.48 o
  -5  -5   3      101.89      110.45     14.65 o
  -4  -5   3      373.89      371.37     13.28 o
  -3  -5   3       81.06       86.40      2.77 o
  -2  -5   3        5.05        4.64      0.33 o
  -1  -5   3       68.09       62.51      1.48 o
   0  -5   3       16.64       15.30      0.47 o
   1  -5   3       11.81       13.40      1.02 o
   2  -5   3      482.99      497.25     15.76 o
   3  -5   3      531.26      521.24      8.85 o
   4  -5   3        2.30        4.68      0.85 o
   5  -5   3      219.85      303.12      7.98 o
   6  -5   3      138.49      139.41      7.76 o
   7  -5   3       86.00      106.71      6.48 o
   8  -5   3       52.25       49.75     11.38 o
  -8  -4   3      228.86      201.99     10.46 o
  -7  -4   3      112.94       97.81      5.27 o
  -6  -4   3      309.33      292.21     10.98 o
  -5  -4   3       33.98       42.96      2.88 o
  -4  -4   3      183.26      144.29      5.64 o
  -3  -4   3       14.57       16.71      1.09 o
  -2  -4   3       96.18       78.66      6.40 o
  -1  -4   3     3131.56     3330.53    129.86 o
   0  -4   3       82.56      109.27      1.63 o
   1  -4   3       10.66       16.27      0.47 o
   2  -4   3      235.79      205.51      5.18 o
   3  -4   3       14.19       11.95      1.51 o
   4  -4   3      340.13      421.13     13.01 o
   5  -4   3      313.01      306.46      7.85 o
   6  -4   3      501.50      486.47     19.88 o
   7  -4   3       20.43       21.28      1.87 o
   8  -4   3        3.23        5.99      1.12 o
   9  -4   3        4.37        1.18      2.90 o
  -9  -3   3       62.38       54.06      4.15 o
  -8  -3   3       38.38       35.60      1.68 o
  -7  -3   3        9.33        7.99      0.75 o
  -6  -3   3       66.25       62.18      1.98 o
  -5  -3   3      421.38      392.98      6.37 o
  -4  -3   3      663.68      663.71     21.79 o
  -3  -3   3      630.06      640.08     12.65 o
  -2  -3   3     1068.47     1133.24     17.92 o
  -1  -3   3     1086.01     1128.87     17.57 o
   0  -3   3     1241.34     1287.04     14.17 o
   1  -3   3     1029.30     1067.00     34.05 o
   2  -3   3     1220.33     1177.96     15.20 o
   3  -3   3       56.87       52.54      1.76 o
   4  -3   3       86.85      112.41      3.23 o
   5  -3   3        1.38        2.03      2.96 o
   6  -3   3     1459.91     1456.23     33.17 o
   7  -3   3      164.41      136.52     13.66 o
   8  -3   3       88.97      112.80     10.91 o
   9  -3   3       58.65       52.31      2.84 o
  -9  -2   3        5.90        6.55      0.96 o
  -8  -2   3       15.57       12.47      0.99 o
  -7  -2   3        0.02       -1.04      0.97 o
  -6  -2   3      695.43      667.06     12.68 o
  -5  -2   3       82.17       71.24      1.39 o
  -4  -2   3       29.06       29.50      0.67 o
  -3  -2   3       64.94       69.25      0.97 o
  -2  -2   3      390.18      324.39     15.66 o
  -1  -2   3      945.56      929.93     11.79 o
   0  -2   3       36.45       30.04      1.43 o
   1  -2   3       14.35       21.75      1.75 o
   2  -2   3      749.60      757.47     12.34 o
   3  -2   3        0.10        3.87      0.59 o
   4  -2   3      118.82      132.53      2.38 o
   5  -2   3       56.37       68.51      2.59 o
   7  -2   3        2.32        1.49      2.43 o
   8  -2   3       37.85       30.98      4.08 o
   9  -2   3      227.26      249.21     12.61 o
  -9  -1   3       27.26       27.77      1.74 o
  -8  -1   3       99.18      101.57      3.47 o
  -7  -1   3      123.94      122.58      3.08 o
  -6  -1   3      306.83      314.24     18.73 o
  -5  -1   3      126.03      101.73      5.24 o
  -4  -1   3     1070.93     1084.34     17.76 o
  -3  -1   3      690.42      756.49      9.89 o
  -2  -1   3     1211.42     1286.28     19.13 o
  -1  -1   3      352.61      386.32      4.35 o
   0  -1   3        8.19       11.60      0.30 o
   1  -1   3     1016.11     1001.89     31.50 o
   2  -1   3      308.27      260.26      5.82 o
   3  -1   3      277.98      347.55      9.78 o
   4  -1   3     1159.12     1151.77     18.41 o
   5  -1   3        5.63        0.65      0.89 o
   6  -1   3     2115.08     2137.37     68.06 o
   7  -1   3       28.62       28.96      1.54 o
   8  -1   3        4.71       -0.22      1.44 o
   9  -1   3       52.12       51.92      3.56 o
  -9   0   3        1.49        1.10      0.79 o
  -8   0   3        0.03        2.21      0.86 o
  -7   0   3       52.01       52.98      1.64 o
  -6   0   3      124.82      107.75      9.17 o
  -5   0   3     1427.67     1366.62     21.52 o
  -4   0   3      884.52      923.51     14.97 o
  -3   0   3     1718.88     1881.92     26.27 o
  -2   0   3      154.02      133.39      8.17 o
  -1   0   3     2297.88     2204.17     35.26 o
   0   0   3        3.02        2.74      0.39 o
   1   0   3      754.68      708.56     10.41 o
   2   0   3      134.44      153.96      2.75 o
   3   0   3      768.37     1131.17     36.61 o
   4   0   3      233.82      262.71      5.69 o
   5   0   3       33.24       28.83      3.86 o
   6   0   3        3.90       -0.01      1.32 o
   7   0   3      163.73      160.33      4.56 o
   8   0   3       21.02       22.13      3.13 o
   9   0   3       90.97       86.31      3.04 o
  -9   1   3      115.28      129.63      5.35 o
  -8   1   3      151.85      142.04      4.67 o
  -7   1   3       39.83       37.06      5.50 o
  -6   1   3        0.52       -0.08      1.29 o
  -5   1   3       27.52       21.87      1.10 o
  -4   1   3      569.36      613.97     11.85 o
  -3   1   3       59.51       62.47      0.95 o
  -2   1   3       20.34       23.02      0.64 o
  -1   1   3      452.04      454.58     19.70 o
   0   1   3      630.99      642.15     10.72 o
   1   1   3       20.03       12.87      0.62 o
   2   1   3     1188.86     1101.17     17.63 o
   3   1   3     3258.79     3312.55     50.99 o
   4   1   3        4.01        2.06      0.58 o
   5   1   3       10.95       10.48      0.80 o
   6   1   3      117.33      123.29      3.15 o
   7   1   3       73.52       80.43      5.54 o
   8   1   3        8.38        7.67      1.45 o
   9   1   3       19.85       17.91      1.32 o
  -9   2   3       32.79       45.14      2.42 o
  -8   2   3        2.01       -0.29      2.11 o
  -7   2   3      233.97      242.61     15.57 o
  -6   2   3      146.43      147.49      7.26 o
  -5   2   3       97.45       88.59      1.92 o
  -4   2   3      168.31      154.51      3.40 o
  -3   2   3      329.86      318.67      4.34 o
  -2   2   3     1213.71     1265.22     39.43 o
  -1   2   3     2046.69     2013.23     82.60 o
   0   2   3     2170.51     2098.11     32.46 o
   1   2   3      344.32      348.19     11.11 o
   2   2   3       60.58       61.79      1.09 o
   3   2   3      188.55      203.87      4.02 o
   4   2   3       84.18       89.89      1.93 o
   5   2   3       14.29       12.21      0.75 o
   6   2   3      133.24      135.16      6.04 o
   7   2   3       57.63       64.74      2.01 o
   8   2   3       46.96       43.41      3.65 o
   9   2   3       17.74       17.54      3.33 o
  -9   3   3      219.13      256.68      8.78 o
  -8   3   3      173.83      213.05      6.08 o
  -7   3   3       31.34       27.39      1.33 o
  -6   3   3       52.82       43.97      4.53 o
  -5   3   3        0.63        0.84      0.73 o
  -4   3   3       12.05       14.91      0.57 o
  -3   3   3        3.52        1.80      0.21 o
  -2   3   3      404.75      472.43     11.74 o
  -1   3   3     2342.58     2472.93     63.07 o
   0   3   3     2096.33     2140.27     33.30 o
   1   3   3      999.33     1002.79     12.98 o
   2   3   3      962.93      930.42     12.11 o
   3   3   3     1782.54     1709.35     33.09 o
   4   3   3       10.71        9.68      0.49 o
   5   3   3        0.46        2.94      1.32 o
   6   3   3       80.51       77.91      3.42 o
   7   3   3       69.74       72.40      2.14 o
   8   3   3      279.20      283.70     11.01 o
   9   3   3        8.58        6.63      0.97 o
  -8   4   3        4.99        3.64      2.76 o
  -7   4   3       44.54       39.47      1.91 o
  -6   4   3        1.32        0.00      0.61 o
  -5   4   3      120.81       96.11      2.11 o
  -4   4   3      203.45      193.14      3.13 o
  -3   4   3      701.04      710.92     25.42 o
  -2   4   3      374.26      355.99      5.46 o
  -1   4   3      289.04      238.91     11.23 o
   0   4   3       17.53        8.85      0.48 o
   1   4   3     2101.08     2239.26     56.33 o
   2   4   3      152.01      170.51      2.96 o
   3   4   3      151.78      169.64      6.48 o
   4   4   3      341.96      344.76      5.30 o
   5   4   3      101.22       86.14      3.83 o
   6   4   3      226.92      224.07      4.25 o
   7   4   3        1.52        3.51      1.14 o
   8   4   3       23.09       25.01      5.48 o
   9   4   3       16.62       16.26      1.51 o
  -8   5   3      450.88      447.98     14.88 o
  -7   5   3      108.76      104.67      3.62 o
  -6   5   3       13.28        9.16      2.20 o
  -5   5   3        2.69        1.94      0.80 o
  -4   5   3      176.37      164.83      3.32 o
  -3   5   3      378.30      409.12      6.72 o
  -2   5   3      286.31      288.93      8.08 o
  -1   5   3       30.90       39.04      0.96 o
   0   5   3      116.59      130.64      2.24 o
   1   5   3      388.87      361.78     26.93 o
   2   5   3      504.32      464.52     16.38 o
   3   5   3      434.77      438.75     10.47 o
   4   5   3      175.26      171.95     11.28 o
   5   5   3      428.12      433.07     12.10 o
   6   5   3      278.63      302.10      6.30 o
   7   5   3       47.97       55.14      1.81 o
   8   5   3       16.81       15.15      1.28 o
   9   5   3       12.20        9.38      1.15 o
  -7   6   3        0.94       -1.68      1.34 o
  -6   6   3      281.49      265.71      7.31 o
  -5   6   3      100.05      102.47      2.75 o
  -4   6   3      157.43      139.49      2.74 o
  -3   6   3       39.37       39.65      1.29 o
  -2   6   3       63.30       62.17      1.65 o
  -1   6   3      408.10      360.08      7.09 o
   0   6   3        3.73        3.68      0.21 o
   1   6   3       13.81       11.97      0.77 o
   2   6   3      763.98      730.28     11.97 o
   3   6   3       47.31       52.58      1.66 o
   4   6   3        1.13        0.47      0.34 o
   5   6   3      324.91      298.89     15.97 o
   6   6   3      299.74      303.27      5.69 o
   7   6   3       54.48       56.96      5.47 o
   8   6   3        0.41        1.13      0.62 o
  -7   7   3       42.86       43.10      2.58 o
  -6   7   3       11.78        8.17      4.13 o
  -5   7   3        6.00        6.73      0.83 o
  -4   7   3       33.07       36.14      4.05 o
  -3   7   3      332.03      359.55      7.30 o
  -2   7   3       56.13       56.83      2.92 o
  -1   7   3      231.83      223.08      8.26 o
   0   7   3      317.27      365.12     21.13 o
   1   7   3        8.78        4.98      0.40 o
   2   7   3     1555.22     1810.71     55.37 o
   3   7   3      391.65      403.13     13.53 o
   4   7   3      448.73      506.30     13.38 o
   5   7   3        9.61       10.60      2.11 o
   6   7   3       86.03      105.72      4.95 o
   7   7   3       66.01       70.65      3.13 o
   8   7   3        3.11        3.04      0.74 o
  -6   8   3      308.98      300.61     14.26 o
  -5   8   3      205.97      206.67      9.49 o
  -4   8   3       35.78       39.42      3.43 o
  -3   8   3       74.58       90.73      8.79 o
  -2   8   3       84.17       73.22      2.28 o
  -1   8   3      438.68      453.23     12.89 o
   0   8   3       43.42       43.27      1.89 o
   1   8   3        0.29        0.03      1.07 o
   2   8   3       59.70       54.33      6.85 o
   3   8   3       42.81       40.31      1.23 o
   4   8   3      119.58      137.14      4.01 o
   5   8   3        4.16        4.13      1.59 o
   6   8   3      105.08       91.18      9.53 o
   7   8   3       25.26       19.01      1.45 o
  -5   9   3       30.21       25.67      3.95 o
  -4   9   3        4.26        4.57      0.85 o
  -3   9   3       46.44       45.40      2.99 o
  -2   9   3       93.69       83.65      2.49 o
  -1   9   3      162.67      164.75      3.98 o
   0   9   3       86.03       86.54      2.48 o
   1   9   3      117.46      117.73      2.98 o
   2   9   3      439.27      520.44     25.18 o
   3   9   3      110.65      109.02      3.41 o
   4   9   3        9.88        9.48      1.17 o
   5   9   3        0.02        0.91      0.85 o
   6   9   3        5.81        9.38      1.53 o
  -4  10   3       84.25       83.70      6.07 o
  -3  10   3        0.12        0.64      0.72 o
  -2  10   3      106.78      112.59      4.68 o
  -1  10   3        4.41        7.88      3.66 o
   0  10   3       35.47       34.93      2.39 o
   1  10   3        5.16        2.07      2.03 o
   2  10   3      108.16      102.67     12.10 o
   3  10   3        5.16        5.52      1.21 o
   4  10   3       60.49       59.74      3.88 o
   5  10   3        5.06        6.88      1.48 o
  -2  11   3       63.55       62.83      2.65 o
  -1  11   3       16.72       16.14      1.32 o
   0  11   3        2.80        6.33      3.95 o
   1  11   3       88.25      104.23     12.61 o
   2  11   3       14.79       17.52      3.56 o
   3  11   3      152.59      135.23      5.59 o
  -3 -10   4       83.81       76.78      5.08 o
  -2 -10   4       11.10        8.90      2.10 o
  -1 -10   4       37.35       42.68      2.04 o
   0 -10   4        1.33        1.91      2.02 o
   1 -10   4        0.02       -0.98      0.66 o
   2 -10   4        7.18        9.14      1.34 o
   3 -10   4        4.68        1.94      1.02 o
  -5  -9   4       83.77       82.65      3.84 o
  -4  -9   4        0.04        0.31      1.10 o
  -3  -9   4        0.04        3.80      1.59 o
  -2  -9   4        8.02        8.59      0.82 o
  -1  -9   4        5.33        2.69      0.56 o
   0  -9   4       67.08       61.07      4.22 o
   1  -9   4      312.85      322.82     31.31 o
   2  -9   4       45.24       46.80      6.81 o
   3  -9   4       24.23       28.18      3.69 o
   4  -9   4       19.08       22.58      3.37 o
   5  -9   4       10.47       11.48      1.45 o
  -6  -8   4      170.41      167.34      6.68 o
  -5  -8   4       43.88       59.01      2.89 o
  -4  -8   4      124.09      129.81      4.28 o
  -3  -8   4       63.92       67.22      3.85 o
  -2  -8   4      139.62      142.24     11.55 o
  -1  -8   4      102.13       96.32      4.89 o
   0  -8   4        2.34        0.69      1.16 o
   1  -8   4       51.95       50.53      3.79 o
   2  -8   4       69.62       57.39      1.82 o
   3  -8   4        0.12       -0.11      1.60 o
   4  -8   4        5.19        7.81      2.19 o
   5  -8   4        0.24        1.54      1.59 o
   6  -8   4       30.27       29.69      4.74 o
  -7  -7   4       81.34       72.72      3.88 o
  -6  -7   4       18.84       19.51      1.73 o
  -5  -7   4       26.59       21.78      1.68 o
  -3  -7   4       39.60       39.54      1.87 o
  -2  -7   4        0.25        0.50      0.79 o
  -1  -7   4        1.32        0.70      0.79 o
   0  -7   4      165.26      174.82     13.20 o
   1  -7   4      133.30      124.46      2.56 o
   2  -7   4      565.24      560.64      9.87 o
   3  -7   4        8.22        9.63      0.72 o
   4  -7   4        7.31        5.60      0.99 o
   5  -7   4        6.64       11.96      4.17 o
   6  -7   4       22.99       27.42      5.30 o
   7  -7   4        2.99        4.14      3.00 o
  -7  -6   4      105.59      114.42      5.03 o
  -6  -6   4       27.94       35.60      1.96 o
  -5  -6   4       27.17       33.22      1.72 o
  -4  -6   4       45.97       41.13      1.70 o
  -3  -6   4      207.05      246.99      6.40 o
  -2  -6   4      462.96      466.06      5.96 o
  -1  -6   4      471.34      453.02      7.78 o
   0  -6   4        4.67        3.32      0.42 o
   1  -6   4        0.00        0.81      0.37 o
   2  -6   4      117.27      114.48      2.76 o
   3  -6   4        3.18        5.06      0.62 o
   4  -6   4       73.11       76.11      2.89 o
   5  -6   4      296.32      286.13      7.96 o
   6  -6   4       63.06       73.30      3.03 o
   7  -6   4       17.73       14.09      1.58 o
  -8  -5   4       83.36      111.59      6.62 o
  -7  -5   4       35.02       26.55      2.66 o
  -6  -5   4        9.65       10.39      1.01 o
  -5  -5   4      251.81      245.76      6.63 o
  -4  -5   4      126.22      116.10      3.54 o
  -3  -5   4       92.55      107.49      3.25 o
  -2  -5   4       37.57       43.76      4.32 o
  -1  -5   4       52.32       48.12      4.30 o
   0  -5   4      730.83      741.32     10.85 o
   1  -5   4      581.06      608.19     29.21 o
   2  -5   4      145.74      137.88      2.67 o
   3  -5   4        1.30       -0.53      1.44 o
   4  -5   4       55.41       61.52      2.34 o
   5  -5   4      144.54      135.33      4.12 o
   6  -5   4      137.06      140.01      4.58 o
   7  -5   4       22.74       26.88      2.00 o
   8  -5   4        7.11        7.29      4.82 o
  -8  -4   4        3.92        2.58      1.48 o
  -7  -4   4      237.95      225.81      9.41 o
  -6  -4   4      144.39      131.42      5.38 o
  -5  -4   4       95.69      104.11      4.80 o
  -4  -4   4      476.76      524.02     12.16 o
  -3  -4   4      969.29      930.80     28.53 o
  -2  -4   4      867.68      911.00     29.41 o
  -1  -4   4      813.61      826.85     10.34 o
   0  -4   4      710.50      773.27      9.49 o
   1  -4   4       51.15       61.57      1.17 o
   2  -4   4      105.93      118.34      7.60 o
   3  -4   4       27.06       25.82      1.20 o
   4  -4   4      294.36      291.07     10.01 o
   5  -4   4      443.70      460.50     16.46 o
   6  -4   4      306.80      336.48      9.04 o
   7  -4   4       55.37       55.17      3.14 o
   8  -4   4       67.77       68.67      3.66 o
  -8  -3   4      207.92      215.11     11.02 o
  -7  -3   4      106.09      107.17      5.35 o
  -6  -3   4        0.02        0.31      0.18 o
  -5  -3   4       99.51      102.83      4.60 o
  -4  -3   4      485.27      463.16     19.74 o
  -3  -3   4      117.27      106.57      2.52 o
  -2  -3   4      135.25      128.73      6.73 o
  -1  -3   4      550.65      610.39     12.66 o
   0  -3   4     3843.98     3859.01    156.80 o
   1  -3   4      136.56      115.50      3.95 o
   2  -3   4        3.06        2.13      0.50 o
   3  -3   4       61.73       47.41      5.18 o
   4  -3   4      194.02      189.60      5.18 o
   5  -3   4      157.39      142.39      4.22 o
   6  -3   4      137.84      143.78     13.92 o
   7  -3   4        2.40        6.02      1.05 o
   8  -3   4        6.06        5.25      1.51 o
   9  -3   4        0.05        3.30      1.51 o
  -9  -2   4        0.50       -0.61      1.10 o
  -8  -2   4        0.22       -0.84      0.56 o
  -7  -2   4      159.53      167.95      4.67 o
  -6  -2   4      519.27      507.94      9.88 o
  -5  -2   4       48.91       53.89      1.01 o
  -4  -2   4       33.54       32.36      1.56 o
  -3  -2   4       67.03       56.64      1.00 o
  -2  -2   4      204.29      195.94      2.15 o
  -1  -2   4      387.71      419.68      4.78 o
   0  -2   4      462.48      460.22      8.57 o
   1  -2   4      172.51      174.86      2.33 o
   2  -2   4       20.60       27.01      0.71 o
   3  -2   4      949.12      995.79     14.25 o
   4  -2   4      259.11      219.73      7.89 o
   5  -2   4      673.18      758.52     17.84 o
   6  -2   4      776.09      753.72     17.94 o
   7  -2   4       53.31       48.06      6.37 o
   8  -2   4      406.15      378.05     10.54 o
   9  -2   4       82.65       98.28      6.21 o
  -9  -1   4       41.04       30.39      1.99 o
  -8  -1   4        3.39        2.26      0.61 o
  -7  -1   4        6.51        5.08      0.81 o
  -6  -1   4       78.18       82.23      2.79 o
  -5  -1   4       13.59        8.74      1.02 o
  -4  -1   4       83.42       74.39      2.64 o
  -3  -1   4     1605.89     1652.96     18.20 o
  -2  -1   4      131.74      118.65      1.79 o
  -1  -1   4      690.14      763.61     25.76 o
   0  -1   4      135.51      114.17      1.66 o
   1  -1   4      281.01      243.40      4.79 o
   2  -1   4      270.40      244.31      3.82 o
   3  -1   4       54.30       44.06      1.06 o
   4  -1   4      320.90      468.06     20.50 o
   5  -1   4      137.76      133.23      5.60 o
   6  -1   4      199.23      216.40      7.15 o
   7  -1   4       90.35       92.06      4.64 o
   8  -1   4       60.91       43.46      5.87 o
   9  -1   4        9.68        9.59      1.33 o
  -9   0   4       15.68       18.35      1.41 o
  -8   0   4      250.62      274.81     11.17 o
  -7   0   4      227.79      232.55      7.72 o
  -6   0   4      585.21      549.86     19.54 o
  -5   0   4      124.94      122.44      2.07 o
  -4   0   4       88.35       87.37      1.27 o
  -3   0   4       63.12       55.11      3.09 o
  -2   0   4       13.15        8.71      0.55 o
  -1   0   4      941.73      990.53     10.97 o
   0   0   4      157.47      179.62      2.23 o
   1   0   4       10.54        8.65      0.41 o
   2   0   4       46.41       48.12      3.49 o
   3   0   4        5.14        8.16      0.65 o
   4   0   4     1484.19     1471.66     23.79 o
   5   0   4      272.53      358.64     10.09 o
   6   0   4       14.91       18.38      1.51 o
   8   0   4      148.54      205.08      6.18 o
   9   0   4      105.91      109.11     10.87 o
  -9   1   4       12.36       12.86      1.29 o
  -8   1   4        3.56        1.53      0.80 o
  -7   1   4       25.81       22.60      1.29 o
  -6   1   4        0.71        0.90      0.52 o
  -5   1   4       67.74       63.20      1.65 o
  -4   1   4       29.42       26.00      2.96 o
  -3   1   4     2144.77     2130.58     27.11 o
  -2   1   4      562.39      584.11      8.15 o
  -1   1   4      652.94      710.92     12.28 o
   0   1   4       79.55       68.45      1.29 o
   1   1   4     2631.55     2696.16     48.43 o
   2   1   4     1001.71     1022.68     23.69 o
   3   1   4      367.81      408.76      6.83 o
   4   1   4       23.80       17.41      1.07 o
   5   1   4       32.31       37.76      4.78 o
   6   1   4       59.73       50.33      2.87 o
   7   1   4        1.70        4.81      0.97 o
   8   1   4      237.93      208.76      5.18 o
   9   1   4        5.06        4.31      0.91 o
  -8   2   4      260.55      259.71      8.84 o
  -7   2   4      169.17      202.20      4.53 o
  -6   2   4      264.96      247.95      4.14 o
  -5   2   4      450.91      444.17      6.18 o
  -4   2   4       47.78       42.87      2.49 o
  -3   2   4       70.11       66.21      3.57 o
  -2   2   4      162.82      170.32      3.69 o
  -1   2   4      417.17      433.89     11.10 o
   0   2   4        8.07        3.81      0.26 o
   1   2   4     3006.22     3216.70     49.93 o
   2   2   4       55.58       48.57      3.01 o
   3   2   4      211.64      185.71      3.31 o
   4   2   4      148.31      144.83      2.83 o
   5   2   4      300.74      277.72      6.56 o
   6   2   4       64.98       48.56      1.63 o
   7   2   4      115.53       96.88      3.49 o
   8   2   4       77.82       65.07      3.07 o
   9   2   4      150.21      148.86      7.40 o
  -8   3   4      121.83      129.81      5.00 o
  -7   3   4        9.89        6.57      1.67 o
  -6   3   4       23.12       31.22      1.69 o
  -5   3   4        2.22        3.09      0.31 o
  -4   3   4      652.18      715.05     13.55 o
  -3   3   4      352.53      363.32     16.88 o
  -2   3   4      245.11      242.35      3.36 o
  -1   3   4     1530.06     1653.26     21.16 o
   0   3   4      167.81      135.58      9.84 o
   1   3   4      218.85      233.61      5.67 o
   2   3   4     2709.71     2704.34     42.62 o
   3   3   4     1265.86     1326.01     29.65 o
   4   3   4       89.69       93.30      1.98 o
   5   3   4        1.97        1.34      0.86 o
   6   3   4      189.80      171.80      3.91 o
   7   3   4        0.03        4.76      3.00 o
   8   3   4      158.03      160.33      4.96 o
   9   3   4        9.97        8.25      0.90 o
  -8   4   4       50.33       43.10      4.25 o
  -7   4   4      198.24      238.74      8.77 o
  -6   4   4      512.20      527.85     13.50 o
  -5   4   4      509.85      427.33      8.88 o
  -4   4   4       54.72       48.83      3.78 o
  -3   4   4       14.60       15.62      0.61 o
  -2   4   4       31.01       35.85      2.70 o
  -1   4   4      786.19      780.20     11.24 o
   0   4   4      447.51      439.66     10.02 o
   1   4   4      476.59      498.15     14.86 o
   2   4   4      235.99      260.16      5.70 o
   3   4   4      349.34      342.87      8.55 o
   4   4   4      368.10      346.53      8.66 o
   5   4   4      578.08      588.83     11.25 o
   6   4   4       18.14       17.00      1.39 o
   7   4   4        4.80        3.01      1.44 o
   8   4   4       80.28       67.33      6.95 o
   9   4   4       11.61        7.86      1.05 o
  -8   5   4       93.48       86.12      8.57 o
  -7   5   4       29.91       29.45      6.38 o
  -6   5   4       49.34       59.86      3.38 o
  -5   5   4        1.50        0.76      2.21 o
  -4   5   4      658.93      674.90     18.52 o
  -3   5   4       43.26       45.49      1.37 o
  -2   5   4      213.96      187.52      4.05 o
  -1   5   4      203.05      194.24     10.76 o
   0   5   4       34.40       29.09      2.75 o
   1   5   4      395.64      352.83      5.23 o
   2   5   4      189.44      195.72      5.37 o
   3   5   4       25.18       21.94      1.02 o
   4   5   4      358.27      352.50      6.13 o
   5   5   4      305.41      311.06      5.79 o
   6   5   4      144.78      137.45      4.59 o
   7   5   4       27.35       26.96      1.55 o
   8   5   4       90.24       79.41      3.49 o
   9   5   4       29.20       29.02      1.94 o
  -7   6   4       96.18      106.06      7.34 o
  -6   6   4      269.27      249.75      7.07 o
  -5   6   4       57.54       60.25      5.67 o
  -4   6   4        1.06        1.72      0.89 o
  -3   6   4      363.06      356.59      8.78 o
  -2   6   4      227.26      209.04      4.48 o
  -1   6   4      314.91      324.67      8.28 o
   0   6   4       45.12       43.96      1.68 o
   1   6   4      135.41      132.79      4.15 o
   2   6   4      309.94      315.86     15.73 o
   3   6   4      673.67      623.60     12.90 o
   4   6   4      425.41      444.05      8.73 o
   5   6   4      923.41      926.41     21.37 o
   6   6   4       63.11       52.79      3.31 o
   7   6   4        1.58        0.47      1.10 o
   8   6   4       62.80       62.58      3.86 o
  -7   7   4      182.16      175.98      6.53 o
  -6   7   4       18.31       15.71      3.15 o
  -5   7   4      121.19      116.61     12.95 o
  -4   7   4      512.30      517.61     10.54 o
  -3   7   4       78.04       77.39      3.14 o
  -2   7   4      153.70      212.95      5.98 o
  -1   7   4      371.24      343.05      7.08 o
   0   7   4       44.57       40.46      5.48 o
   1   7   4      295.01      272.35      4.93 o
   2   7   4      113.37      101.55      2.36 o
   3   7   4      448.83      411.51      8.22 o
   4   7   4      405.14      371.36     23.18 o
   5   7   4       13.41       14.65      1.06 o
   6   7   4       23.73       22.42      2.37 o
   7   7   4        5.91        5.94      0.88 o
   8   7   4      224.19      269.38     13.11 o
  -6   8   4        1.91        8.83      1.54 o
  -5   8   4      106.48      100.72      3.37 o
  -4   8   4       16.89       17.83      2.44 o
  -3   8   4       13.80       14.18      0.98 o
  -2   8   4        9.98       10.33      1.51 o
  -1   8   4       84.61       91.41      2.99 o
   0   8   4      209.56      193.49     10.80 o
   1   8   4      146.80      137.54      6.51 o
   2   8   4       27.14       20.06      2.14 o
   3   8   4      276.71      281.68     11.57 o
   4   8   4      230.67      223.61      6.12 o
   5   8   4      135.82      129.42      7.22 o
   6   8   4        7.99        5.78      1.47 o
   7   8   4        2.97        2.70      0.98 o
  -5   9   4        9.97       10.01      6.27 o
  -4   9   4      443.01      461.30     16.93 o
  -3   9   4      174.51      174.29      4.51 o
  -2   9   4      244.32      229.97     24.58 o
  -1   9   4       12.03       12.49      1.34 o
   0   9   4        7.19        8.12      0.83 o
   1   9   4       47.20       45.95      5.06 o
   2   9   4       48.33       47.49      4.70 o
   3   9   4       71.20       69.52      8.38 o
   4   9   4        0.07        0.35      0.84 o
   5   9   4        7.53        9.86      1.72 o
   6   9   4       21.78       18.14      1.87 o
  -4  10   4       93.34       91.61      6.59 o
  -3  10   4       29.99       24.70      1.47 o
  -2  10   4        1.14        0.02      0.68 o
  -1  10   4      120.06      138.17      8.73 o
   0  10   4      117.57      105.06      3.03 o
   1  10   4       15.15       16.60      1.23 o
   2  10   4       25.51       25.72      1.51 o
   3  10   4       55.01       53.47      2.79 o
   4  10   4        0.66        3.45      1.42 o
   5  10   4      145.53      143.91      7.70 o
  -2  11   4       81.05       89.28      3.27 o
  -1  11   4       64.94       65.33      2.53 o
   0  11   4       36.49       35.45      1.78 o
   1  11   4       12.77       12.27      2.44 o
   2  11   4        0.03        3.00      3.65 o
   3  11   4        9.09       11.93      1.95 o
  -2 -10   5       21.83       24.10      2.92 o
  -1 -10   5        5.81        0.31      1.72 o
   0 -10   5        0.03        1.58      3.82 o
   1 -10   5        4.13        6.97      1.07 o
   2 -10   5      103.86       94.75      3.99 o
  -4  -9   5       61.83       67.73      4.77 o
  -3  -9   5        6.81       10.66      1.74 o
  -2  -9   5        2.08       -1.29      0.98 o
  -1  -9   5       57.62       51.19      4.03 o
   0  -9   5       51.13       51.23      2.83 o
   1  -9   5       57.61       50.23      2.02 o
   2  -9   5       23.68       21.99      1.26 o
   3  -9   5       27.93       18.68      2.22 o
   4  -9   5        1.86        1.92      0.94 o
  -5  -8   5       15.99       19.30      1.58 o
  -4  -8   5       19.10       22.67      1.86 o
  -3  -8   5        0.41        1.71      1.41 o
  -2  -8   5       29.38       26.35      1.70 o
  -1  -8   5       14.06       12.56      1.94 o
   0  -8   5        2.72        2.30      0.61 o
   1  -8   5       26.74       20.24      4.44 o
   2  -8   5       96.95      101.28      4.99 o
   3  -8   5      144.46      135.64      3.73 o
   4  -8   5       86.69       90.46      5.59 o
   5  -8   5       39.89       42.27      3.25 o
  -6  -7   5        7.19        6.32      0.91 o
  -5  -7   5        8.85        7.30      0.97 o
  -4  -7   5      313.51      305.47      8.76 o
  -3  -7   5       27.70       42.14      2.13 o
  -2  -7   5        4.78        4.52      0.29 o
  -1  -7   5       75.06       78.24      3.22 o
   0  -7   5      229.93      225.55      4.24 o
   1  -7   5      337.28      334.66      6.98 o
   2  -7   5       26.37       27.10      2.61 o
   3  -7   5        8.31        6.38      0.70 o
   4  -7   5       11.82       13.49      1.26 o
   5  -7   5       34.34       39.20      3.85 o
   6  -7   5       81.11       79.99      3.71 o
  -7  -6   5       14.41       19.71      2.71 o
  -6  -6   5       28.18       26.07      1.84 o
  -5  -6   5        3.80        1.42      0.75 o
  -4  -6   5       34.93       37.02      2.00 o
  -3  -6   5       42.40       29.67      3.70 o
  -2  -6   5       11.90        9.18      2.10 o
  -1  -6   5      904.05      928.69     34.48 o
   0  -6   5        7.46        7.75      0.78 o
   1  -6   5        0.05       -0.15      0.68 o
   2  -6   5       47.85       44.52      2.35 o
   3  -6   5       88.89       96.90      7.18 o
   4  -6   5       32.16       43.01      2.10 o
   5  -6   5       42.39       40.93      2.05 o
   6  -6   5       52.17       59.65      3.62 o
   7  -6   5        8.64        6.86      2.32 o
  -7  -5   5       15.62       12.97      1.97 o
  -6  -5   5      114.20      117.81      3.27 o
  -5  -5   5       46.22       46.41      2.24 o
  -4  -5   5        3.14        2.26      0.61 o
  -3  -5   5      327.64      333.56      6.77 o
  -2  -5   5      696.92      710.76     20.79 o
  -1  -5   5     2739.91     2832.65     50.88 o
   0  -5   5      173.03      176.82      4.38 o
   1  -5   5      246.86      235.94      7.85 o
   2  -5   5       12.41        8.01      1.03 o
   3  -5   5       56.95       58.82      3.15 o
   4  -5   5        0.50        1.55      1.72 o
   5  -5   5      224.69      225.72     14.57 o
   6  -5   5      567.63      557.76     14.65 o
   7  -5   5       49.32       41.87      2.36 o
   8  -5   5       10.00        9.21      2.19 o
  -8  -4   5      119.25      138.33      7.55 o
  -7  -4   5       77.26       91.57      5.84 o
  -6  -4   5       33.88       39.43      8.12 o
  -5  -4   5        5.71        8.64      3.03 o
  -4  -4   5      146.24      167.95      4.67 o
  -3  -4   5      280.06      265.25     24.05 o
  -2  -4   5      740.26      674.23     13.01 o
  -1  -4   5      552.09      566.96      8.94 o
   0  -4   5        0.99        1.26      0.77 o
   1  -4   5        0.37        0.66      0.73 o
   2  -4   5      435.22      454.08      7.51 o
   3  -4   5      133.84      128.35     11.34 o
   4  -4   5      244.93      222.88      5.95 o
   5  -4   5      283.92      355.02     30.75 o
   6  -4   5       88.05       96.12      3.42 o
   7  -4   5        0.37        1.32      0.91 o
   8  -4   5       26.19       22.48      1.99 o
  -8  -3   5        0.75        0.31      1.66 o
  -7  -3   5       66.13       70.47      3.94 o
  -6  -3   5      188.28      191.47     16.99 o
  -5  -3   5      131.60      108.05      4.71 o
  -4  -3   5      278.62      325.22      9.88 o
  -3  -3   5       73.11       87.24      6.92 o
  -2  -3   5      222.46      215.39      9.51 o
  -1  -3   5       95.89       89.75      1.35 o
   0  -3   5      299.67      308.16      9.46 o
   1  -3   5       19.84       15.41      0.43 o
   2  -3   5       16.43       12.74      0.56 o
   3  -3   5       71.12       69.71      6.38 o
   4  -3   5       61.31       48.58      2.18 o
   5  -3   5        4.08        4.87      1.09 o
   6  -3   5      208.21      203.55      5.84 o
   7  -3   5       64.97       77.06      5.02 o
   8  -3   5      327.85      290.60     14.69 o
  -8  -2   5       59.19       83.65      5.73 o
  -7  -2   5      158.47      154.44      4.67 o
  -6  -2   5        0.32        0.47      0.43 o
  -5  -2   5        0.49        1.13      0.15 o
  -4  -2   5       32.24       38.17      0.82 o
  -3  -2   5      266.88      259.42      5.05 o
  -2  -2   5       40.59       34.87      0.55 o
  -1  -2   5      878.98      870.24     33.46 o
   0  -2   5       10.32       11.29      0.30 o
   1  -2   5       92.53      111.11      3.93 o
   2  -2   5      519.59      522.97      9.33 o
   3  -2   5     1761.66     1791.51     33.47 o
   4  -2   5      111.33      123.82     12.05 o
   5  -2   5      200.20      189.18      5.25 o
   6  -2   5      385.09      463.92     12.04 o
   7  -2   5        0.03        0.28      2.11 o
   8  -2   5       43.19       37.85      3.47 o
   9  -2   5        1.52        1.33      0.92 o
  -8  -1   5      152.39      155.99      5.67 o
  -7  -1   5       69.12       64.17      2.39 o
  -6  -1   5       31.93       33.58      1.45 o
  -5  -1   5      223.74      217.34      4.98 o
  -4  -1   5     2170.90     2300.36    104.50 o
  -3  -1   5       25.67       17.74      0.43 o
  -2  -1   5      412.13      421.33      9.94 o
  -1  -1   5      333.06      379.72      5.18 o
   0  -1   5      248.47      265.56      5.86 o
   1  -1   5       84.66       92.47      2.04 o
   2  -1   5       32.46       31.15      0.73 o
   3  -1   5      797.24      981.88     18.69 o
   4  -1   5       14.39       21.85      6.03 o
   5  -1   5       53.14       52.96      6.65 o
   6  -1   5      307.44      316.62      8.27 o
   7  -1   5      153.83      143.24      4.44 o
   8  -1   5      159.96      156.05      5.05 o
   9  -1   5        5.10        0.64      1.41 o
  -8   0   5        0.17        1.71      0.74 o
  -7   0   5       15.77       14.66      1.20 o
  -6   0   5       39.62       33.13      1.82 o
  -5   0   5        1.20        1.47      0.85 o
  -4   0   5      219.65      213.38      5.25 o
  -3   0   5       11.20       15.84      1.91 o
  -2   0   5       63.43       54.07      0.88 o
  -1   0   5     1271.78     1335.80     37.55 o
   0   0   5      151.59      153.27      1.92 o
   1   0   5      553.41      559.62      9.30 o
   2   0   5      219.65      224.25      4.59 o
   3   0   5     1138.64     1006.27     23.54 o
   4   0   5      124.79      120.01      4.80 o
   5   0   5        0.03        1.30      0.67 o
   6   0   5       14.05       15.25      1.37 o
   7   0   5        7.80        6.37      1.71 o
   8   0   5        3.11        6.97      1.10 o
   9   0   5       23.62       21.21      3.27 o
  -8   1   5       77.82       70.86      3.04 o
  -7   1   5        1.77        1.47      0.80 o
  -6   1   5      193.09      211.23     19.33 o
  -5   1   5      403.50      396.46      7.90 o
  -4   1   5     1081.18     1030.77     29.88 o
  -3   1   5     1319.36     1320.18     15.71 o
  -2   1   5      195.62      184.18      7.32 o
  -1   1   5       14.37       21.09      0.96 o
   0   1   5      158.95      173.73      5.57 o
   1   1   5      110.52      125.08      3.69 o
   2   1   5      178.45      194.72      3.55 o
   3   1   5      582.30      522.65     12.66 o
   4   1   5      183.59      178.10      6.27 o
   5   1   5       58.85       44.58      6.41 o
   6   1   5      169.71      233.53      6.43 o
   7   1   5       99.20      107.31      8.47 o
   8   1   5       27.12       22.80      1.38 o
   9   1   5        0.47       -0.49      0.86 o
  -7   2   5       46.49       39.74      2.45 o
  -6   2   5        0.01        2.04      0.48 o
  -5   2   5       74.84       74.50      1.76 o
  -4   2   5      211.92      201.26      3.26 o
  -3   2   5      430.84      413.76      5.72 o
  -2   2   5      485.40      499.80      6.84 o
  -1   2   5      898.54      851.97     12.19 o
   0   2   5       33.88       19.46      0.49 o
   1   2   5      173.10      192.00      3.38 o
   2   2   5        1.38        0.55      0.39 o
   3   2   5      258.67      236.86      3.76 o
   4   2   5      364.05      370.89      7.20 o
   5   2   5      204.94      232.28      5.39 o
   6   2   5        4.58        2.42      1.14 o
   7   2   5       28.48       30.90      1.72 o
   8   2   5        0.24       -0.80      1.08 o
   9   2   5       33.76       22.69      1.47 o
  -8   3   5        5.95        7.05      1.17 o
  -7   3   5       43.28       61.80      4.62 o
  -6   3   5       61.35       69.72      3.80 o
  -5   3   5      443.83      450.01      7.82 o
  -4   3   5     1505.48     1492.69     24.05 o
  -3   3   5       57.91       45.48      0.94 o
  -2   3   5       18.79       23.04      2.86 o
  -1   3   5        0.91        1.98      0.27 o
   0   3   5       25.12       32.43      0.86 o
   1   3   5      179.44      219.32      3.29 o
   2   3   5      173.64      193.96      5.09 o
   3   3   5      980.30     1059.76     17.12 o
   4   3   5       76.47       69.05      4.76 o
   5   3   5      476.09      567.79     19.51 o
   6   3   5       35.43       24.99      1.79 o
   7   3   5       55.72       59.29      2.07 o
   8   3   5       38.71       58.16      4.30 o
   9   3   5       11.07       14.35      6.06 o
  -8   4   5      115.54      100.30      4.24 o
  -7   4   5       11.15       11.64      2.04 o
  -6   4   5      534.95      603.76     12.10 o
  -5   4   5        0.31        0.99      1.26 o
  -4   4   5      106.72      121.86      8.09 o
  -3   4   5      267.56      278.89      6.58 o
  -2   4   5     1040.22     1020.15     14.72 o
  -1   4   5      669.47      660.93     10.87 o
   0   4   5      711.99      811.84     20.31 o
   1   4   5       32.91       31.62      0.73 o
   2   4   5       36.68       31.71      1.87 o
   3   4   5       48.83       47.37      1.40 o
   4   4   5      506.35      519.66     11.07 o
   6   4   5        5.59        5.15      0.71 o
   7   4   5        6.15        6.13      1.38 o
   8   4   5       22.24       18.56      1.26 o
   9   4   5       31.76       29.79      1.97 o
  -7   5   5       99.35      110.71      3.75 o
  -6   5   5        5.45        7.75      3.83 o
  -5   5   5       22.58       26.41      2.53 o
  -4   5   5      242.16      270.48      9.01 o
  -3   5   5        9.39       16.23      3.48 o
  -2   5   5      258.04      234.58      4.88 o
  -1   5   5       80.49       79.30      1.80 o
   0   5   5      233.83      242.15     10.38 o
   1   5   5      318.14      313.63      5.96 o
   2   5   5      411.73      405.77     10.62 o
   3   5   5      138.89      146.99      5.70 o
   4   5   5      108.21      118.08      3.48 o
   5   5   5        0.41       -0.26      0.67 o
   6   5   5      495.06      535.21     10.15 o
   7   5   5      352.06      411.03     15.24 o
   8   5   5        1.91       -0.03      1.04 o
  -7   6   5        0.38       -0.15      2.70 o
  -6   6   5       31.75       27.51      4.18 o
  -5   6   5       67.78       78.97      7.58 o
  -4   6   5        7.55        7.94      2.48 o
  -3   6   5      517.80      504.46     10.02 o
  -2   6   5       16.86       18.97      1.43 o
  -1   6   5     1209.55     1236.53     23.32 o
   0   6   5      410.19      400.54      8.74 o
   1   6   5       57.35       60.35      1.33 o
   2   6   5      239.87      226.81      6.05 o
   3   6   5      181.24      227.10      6.25 o
   4   6   5      508.59      473.62     11.20 o
   5   6   5        0.21        0.74      0.62 o
   6   6   5      106.03       98.70      2.79 o
   7   6   5       43.21       43.40      1.78 o
   8   6   5       69.93       73.25      3.22 o
  -6   7   5        1.36        0.47      1.07 o
  -5   7   5       15.34       14.86      1.20 o
  -4   7   5        0.89        1.45      0.95 o
  -3   7   5       47.36       37.01      3.22 o
  -2   7   5       70.08       59.25      2.57 o
  -1   7   5        1.04        0.68      0.55 o
   0   7   5       35.91       27.86      2.85 o
   1   7   5       69.86       66.01      1.57 o
   2   7   5      428.07      402.04     21.24 o
   3   7   5       10.30        9.26      2.60 o
   4   7   5       52.85       71.01      2.64 o
   5   7   5       15.91       14.69      3.40 o
   6   7   5      380.67      365.36      8.05 o
   7   7   5      265.78      251.94     12.43 o
  -6   8   5       18.84       22.75      1.95 o
  -5   8   5      197.57      228.90      7.95 o
  -4   8   5       50.56       54.58      6.89 o
  -3   8   5       30.17       22.38      2.81 o
  -2   8   5      475.10      526.96     11.64 o
  -1   8   5      102.28      102.73      6.13 o
   0   8   5      238.50      273.22      5.84 o
   1   8   5       20.91       20.35      5.63 o
   2   8   5       12.39        9.39      1.18 o
   3   8   5       79.93       78.97      2.75 o
   4   8   5        0.11        1.03      0.77 o
   5   8   5       32.76       27.11      5.33 o
   6   8   5       33.33       36.74      3.04 o
   7   8   5       11.33       11.02      2.03 o
  -5   9   5       12.82       15.63      1.57 o
  -4   9   5       52.35       55.27      2.41 o
  -3   9   5       40.34       35.49      1.72 o
  -2   9   5       29.13       32.91      7.48 o
  -1   9   5       16.81       15.14      1.23 o
   0   9   5       14.37       15.07      1.45 o
   1   9   5       29.48       35.77      1.46 o
   2   9   5       48.31       68.32      6.99 o
   3   9   5      108.98       89.85      3.36 o
   4   9   5        4.59        6.89      1.93 o
   5   9   5       19.09       14.42      2.14 o
   6   9   5       42.38       23.88      2.29 o
  -3  10   5       11.26       12.51      1.78 o
  -2  10   5       56.40       55.01      2.30 o
  -1  10   5       47.38       31.42      2.40 o
   0  10   5      195.68      231.29      6.69 o
   1  10   5       46.33       51.56      7.41 o
   2  10   5        0.13       -1.34      0.93 o
   3  10   5        1.30        0.00      1.34 o
   4  10   5       15.96       14.60      1.80 o
  -1  11   5       52.71       56.00      7.05 o
   0  11   5        0.25        1.80      0.85 o
   1  11   5      130.42      155.00     21.04 o
   2  11   5       96.43      108.67      3.59 o
  -3  -9   6       11.02       11.02      1.66 o
  -2  -9   6       59.85       81.23      5.22 o
  -1  -9   6       10.24       13.03      5.87 o
   0  -9   6        5.87        7.49      2.27 o
   1  -9   6        1.56        3.12      0.83 o
   2  -9   6       83.72       84.32      4.41 o
   3  -9   6        0.85       -0.99      0.66 o
  -4  -8   6        8.34        7.00      1.24 o
  -3  -8   6        4.92        4.60      1.55 o
  -2  -8   6      253.69      271.72      9.39 o
  -1  -8   6       29.52       31.99      1.29 o
   0  -8   6       17.81       15.64      2.27 o
   1  -8   6        2.89        6.17      1.13 o
   2  -8   6      140.86      147.96      5.56 o
   3  -8   6       19.09       19.85      2.55 o
   4  -8   6        1.95        4.23      0.82 o
   5  -8   6       27.48       23.45      3.60 o
  -5  -7   6       71.06       72.18      3.33 o
  -4  -7   6      112.85      104.91      4.33 o
  -3  -7   6        0.58        0.12      0.62 o
  -2  -7   6       40.75       34.57      1.78 o
  -1  -7   6       23.00       19.66      0.92 o
   0  -7   6       32.96       39.82      3.77 o
   1  -7   6       97.74      101.43      2.39 o
   2  -7   6        0.03        0.00      0.61 o
   3  -7   6       22.71       20.93      1.04 o
   4  -7   6        0.34       -0.48      0.85 o
   5  -7   6      280.38      282.67     15.70 o
   6  -7   6        0.07       -1.26      0.91 o
  -6  -6   6        0.07        4.47      1.59 o
  -5  -6   6        0.01       -0.06      0.75 o
  -4  -6   6       12.86       13.49      1.21 o
  -3  -6   6       95.36      106.20      3.39 o
  -2  -6   6      137.55      140.83     16.11 o
  -1  -6   6      645.38      633.92     12.25 o
   0  -6   6        3.90        1.44      0.39 o
   1  -6   6       34.04       33.50      1.12 o
   2  -6   6       31.18       31.50      3.84 o
   3  -6   6       99.17       98.78     11.47 o
   4  -6   6       68.65       68.88      3.98 o
   5  -6   6        5.50        4.47      1.17 o
   6  -6   6       28.00       26.39      8.20 o
   7  -6   6        2.76        1.39      2.91 o
  -7  -5   6      203.25      237.48     12.07 o
  -6  -5   6       14.60       20.41      2.54 o
  -5  -5   6       34.69       38.75      2.05 o
  -4  -5   6      200.32      219.96      6.04 o
  -3  -5   6       60.71       49.44      6.47 o
  -2  -5   6      275.34      268.40      6.98 o
  -1  -5   6       15.72       16.36      0.70 o
   0  -5   6     1462.00     1571.34     24.80 o
   1  -5   6        0.12       -0.12      0.49 o
   2  -5   6        8.26        7.78      0.54 o
   3  -5   6       56.86       52.50      1.76 o
   4  -5   6       10.46       19.30      1.99 o
   5  -5   6      104.15      104.58      3.67 o
   6  -5   6      111.71      112.75      5.98 o
   7  -5   6        2.20        0.08      0.84 o
  -7  -4   6       11.93        7.13      1.59 o
  -6  -4   6        7.08        7.90      1.45 o
  -5  -4   6        1.67        0.31      0.89 o
  -4  -4   6      313.24      331.18      8.55 o
  -3  -4   6      374.23      363.62      8.62 o
  -2  -4   6       74.12       71.22      1.93 o
  -1  -4   6      834.44      849.10     35.86 o
   0  -4   6      410.13      374.40      6.32 o
   1  -4   6       66.23       65.18      1.42 o
   2  -4   6      315.45      356.41     26.75 o
   3  -4   6       32.45       20.77      1.29 o
   4  -4   6       53.72       51.27      4.94 o
   5  -4   6       61.84       64.88      2.49 o
   6  -4   6       11.09       16.49      1.59 o
   7  -4   6        5.89        7.10      1.75 o
   8  -4   6       10.29        6.67      1.58 o
  -8  -3   6       15.33       12.97      1.97 o
  -7  -3   6       39.36       57.69      4.16 o
  -6  -3   6      173.53      169.17      7.33 o
  -5  -3   6       34.99       52.22      7.68 o
  -4  -3   6       50.87       57.33      7.32 o
  -3  -3   6       14.03       14.57      0.80 o
  -2  -3   6       34.82       33.67      0.58 o
  -1  -3   6      143.80      131.42      9.91 o
   0  -3   6      142.13      135.77      8.10 o
   1  -3   6      349.04      363.87      6.27 o
   2  -3   6      510.08      652.72     42.49 o
   3  -3   6        0.00        0.47      0.77 o
   4  -3   6      217.79      220.20      5.92 o
   5  -3   6      406.22      403.13     10.23 o
   6  -3   6       88.90       89.08      3.23 o
   7  -3   6       30.81       29.41      7.55 o
   8  -3   6        1.40        2.75      3.61 o
  -8  -2   6        9.82        7.77      1.88 o
  -7  -2   6        0.60        1.71      1.35 o
  -6  -2   6       54.39       70.20      4.07 o
  -5  -2   6       18.21       18.77      3.91 o
  -4  -2   6       12.40        9.60      0.67 o
  -3  -2   6      688.37      681.98      9.00 o
  -2  -2   6     1086.00     1072.23     13.85 o
  -1  -2   6       29.44       21.61      2.50 o
   0  -2   6      123.84      114.13      1.59 o
   1  -2   6      128.56      151.39      4.56 o
   2  -2   6       25.02       25.53      0.84 o
   3  -2   6       91.56      119.81      3.51 o
   4  -2   6      102.36      113.70      9.05 o
   5  -2   6      204.74      206.62     19.81 o
   6  -2   6       28.48       24.28      4.52 o
   7  -2   6        0.02       -0.88      0.82 o
   8  -2   6        1.00        0.29      0.93 o
  -8  -1   6        2.40        5.89      1.97 o
  -7  -1   6        0.03       -0.48      0.49 o
  -6  -1   6       33.55       33.04      1.44 o
  -5  -1   6       47.04       45.73      1.48 o
  -4  -1   6      148.00      143.83      2.72 o
  -3  -1   6      123.63      124.21      3.49 o
  -2  -1   6        5.29        6.62      0.36 o
  -1  -1   6       83.05       67.00      3.08 o
   0  -1   6       41.43       34.56      1.80 o
   1  -1   6     2110.54     2100.83     29.66 o
   2  -1   6      173.74      161.90      6.76 o
   3  -1   6      121.19      158.78     12.03 o
   4  -1   6      455.95      455.62     16.23 o
   5  -1   6      457.21      473.68     11.69 o
   6  -1   6       62.22       63.55      2.56 o
   7  -1   6      169.92      173.17      5.39 o
   8  -1   6        6.79        3.31      1.65 o
   9  -1   6       29.66       28.83      2.28 o
  -8   0   6       22.79       20.35      1.41 o
  -7   0   6        3.48        2.89      0.75 o
  -6   0   6      336.41      301.65      7.62 o
  -5   0   6      190.86      177.57      5.58 o
  -4   0   6      109.70      107.88      2.09 o
  -3   0   6      203.32      184.55      2.79 o
  -2   0   6     1107.78     1069.08     17.66 o
  -1   0   6       26.07       17.41      1.74 o
   0   0   6      867.93      888.93     10.23 o
   1   0   6       18.67       20.63      2.42 o
   2   0   6       39.68       38.66      2.43 o
   3   0   6       80.11       81.46      5.87 o
   4   0   6      161.07      153.54      4.38 o
   5   0   6      325.06      320.01     19.18 o
   6   0   6       18.21       14.64      2.00 o
   7   0   6       93.99      100.13      3.49 o
   8   0   6      203.33      189.06      6.99 o
   9   0   6      180.87      192.07     17.97 o
  -8   1   6        1.54       -1.73      1.15 o
  -7   1   6        5.30        3.13      0.86 o
  -6   1   6       13.91       17.14      0.87 o
  -5   1   6       96.09      102.25      4.98 o
  -4   1   6        8.11        7.95      0.82 o
  -3   1   6        5.46        6.01      1.10 o
  -2   1   6      142.58      134.82      3.78 o
  -1   1   6     1085.00     1071.79     37.24 o
   0   1   6        3.24        0.85      0.21 o
   1   1   6      443.39      453.76      7.81 o
   2   1   6      462.14      503.93      9.69 o
   3   1   6       18.00       20.79      2.47 o
   4   1   6       44.07       41.51      3.22 o
   5   1   6       98.78       86.86      2.78 o
   6   1   6       12.01       15.60      1.22 o
   7   1   6      120.18      108.17      3.68 o
   8   1   6       39.37       38.30      4.60 o
   9   1   6       25.02       34.81      5.27 o
  -8   2   6       64.65       59.85      2.78 o
  -7   2   6      173.11      172.24      4.93 o
  -6   2   6       76.91       92.68      2.56 o
  -5   2   6      832.86      810.71     15.67 o
  -4   2   6       28.79       24.49      2.67 o
  -3   2   6      259.57      253.93      6.90 o
  -2   2   6      758.17      703.41     13.16 o
  -1   2   6      304.07      275.05      4.16 o
   0   2   6      222.26      226.59      3.27 o
   1   2   6      145.14      171.77      5.44 o
   2   2   6       71.16      119.14     13.08 o
   3   2   6       63.58       69.63      1.66 o
   4   2   6      291.81      299.88      5.97 o
   5   2   6      481.71      488.57      9.60 o
   6   2   6      105.70       81.02      3.05 o
   7   2   6       91.06       94.13      3.19 o
   8   2   6       90.57       99.80     11.50 o
   9   2   6       34.21       28.55      6.95 o
  -8   3   6       31.45       20.92      1.65 o
  -7   3   6       45.82       46.63      2.35 o
  -6   3   6      172.28      186.25      4.94 o
  -5   3   6       24.32       18.81      3.08 o
  -4   3   6     1253.62     1236.69     17.99 o
  -3   3   6       47.10       39.99      1.13 o
  -2   3   6        1.41        1.25      0.34 o
  -1   3   6      252.79      262.23      4.56 o
   0   3   6      399.48      386.98      6.42 o
   1   3   6      686.73      655.50     12.38 o
   2   3   6     1263.30     1273.03     28.83 o
   3   3   6        1.07        1.15      0.63 o
   4   3   6      256.53      268.84     10.40 o
   5   3   6       92.23       99.48      2.60 o
   6   3   6        0.94       -0.16      0.89 o
   7   3   6        4.97        2.53      0.80 o
   8   3   6       33.99       33.71      1.76 o
   9   3   6        4.40        7.74      1.58 o
  -7   4   6      237.08      224.67     27.00 o
  -6   4   6       43.38       51.75      1.95 o
  -5   4   6      144.37      147.74      4.37 o
  -4   4   6       32.05       25.61      1.70 o
  -3   4   6       67.24       65.83      6.40 o
  -2   4   6     1759.45     1728.93     31.91 o
  -1   4   6        5.36        6.94      0.72 o
   0   4   6       34.72       36.51      1.63 o
   1   4   6      190.26      274.29      6.97 o
   2   4   6      442.88      460.65     11.16 o
   3   4   6      476.02      546.61     33.94 o
   4   4   6      178.18      175.44      3.76 o
   5   4   6      454.50      470.67      8.17 o
   6   4   6        3.95        4.81      0.83 o
   7   4   6        4.84        6.08      0.77 o
   8   4   6      177.20      195.35     11.40 o
  -7   5   6       44.11       76.69      3.53 o
  -6   5   6       16.59        9.79      3.97 o
  -5   5   6       20.01       14.94      0.93 o
  -4   5   6      463.74      470.42     13.01 o
  -3   5   6       10.92       12.49      2.20 o
  -2   5   6        6.31        5.77      0.38 o
  -1   5   6        3.24        3.99      0.52 o
   0   5   6     1030.57     1133.15     81.18 o
   1   5   6     1616.72     2210.53     49.19 o
   2   5   6      574.29      559.71     13.53 o
   3   5   6        0.15        1.55      1.22 o
   4   5   6       82.17       93.72      3.10 o
   5   5   6       53.60       60.96      4.92 o
   6   5   6       50.50       34.24      3.26 o
   7   5   6        5.99        4.27      0.74 o
   8   5   6        0.41        3.92      1.77 o
  -7   6   6      161.49      168.32      5.11 o
  -6   6   6      142.03      135.75     10.24 o
  -5   6   6      138.78      145.61      4.67 o
  -4   6   6        8.43       12.01      1.17 o
  -3   6   6        2.05        1.89      0.52 o
  -2   6   6       23.42       23.93      1.12 o
  -1   6   6      305.83      350.49      8.91 o
   0   6   6       39.26       40.65      1.31 o
   1   6   6       95.25       79.65      2.94 o
   2   6   6       37.43       28.42      2.35 o
   3   6   6      263.19      248.36      6.37 o
   4   6   6       24.54       20.06      1.28 o
   5   6   6       29.73       34.12      2.42 o
   6   6   6      310.35      338.06      9.37 o
   7   6   6       25.78       22.24      5.46 o
   8   6   6      388.83      394.04     19.58 o
  -6   7   6        4.70        6.68      1.59 o
  -5   7   6       30.04       21.81      2.31 o
  -4   7   6       97.05      143.75      4.64 o
  -3   7   6      267.96      256.76     14.31 o
  -2   7   6       34.43       26.58      3.88 o
  -1   7   6       69.11       67.19      5.09 o
   0   7   6      490.22      452.75      9.12 o
   1   7   6      171.97      177.64      3.32 o
   2   7   6      298.69      283.31      7.36 o
   3   7   6        9.01       10.44      1.17 o
   4   7   6        4.68        8.41      1.10 o
   5   7   6       35.93       38.77      1.56 o
   6   7   6        1.07        3.45      4.26 o
   7   7   6       24.88       26.87      2.76 o
  -5   8   6      144.35      165.57     12.89 o
  -4   8   6       16.97       12.06      4.53 o
  -3   8   6       10.53       10.99      1.00 o
  -2   8   6       22.22       24.82      1.99 o
  -1   8   6       31.16       25.75      1.33 o
   0   8   6       18.24       16.60      1.78 o
   1   8   6       34.71       32.11      3.02 o
   2   8   6        3.53        1.65      4.76 o
   3   8   6       73.34       72.34      2.97 o
   4   8   6       94.27       97.28      3.49 o
   5   8   6      263.95      289.30      9.79 o
   6   8   6       72.23       65.73      3.13 o
  -4   9   6       84.16       81.23      5.65 o
  -3   9   6      145.68      162.03      6.63 o
  -2   9   6       82.97       77.31      9.32 o
  -1   9   6        0.48        3.90      1.26 o
   0   9   6       62.41       57.72      8.36 o
   1   9   6        5.17        2.54      1.14 o
   3   9   6       26.06       20.82      3.85 o
   4   9   6       24.61       19.24      3.61 o
   5   9   6        0.01        6.61      1.46 o
  -3  10   6       19.12       17.29      2.72 o
  -2  10   6       34.56       40.41      4.11 o
  -1  10   6       39.77       42.61      4.93 o
   0  10   6        5.96        7.07      1.04 o
   1  10   6       88.82       93.38      4.66 o
   2  10   6       26.82       23.01      6.03 o
   3  10   6       92.08       94.77      4.47 o
   4  10   6      103.17       92.77      5.88 o
  -1  -9   7       38.51       46.65      3.59 o
   0  -9   7      148.53      196.33     19.33 o
   1  -9   7       38.34       33.67      8.94 o
  -3  -8   7       83.73      112.75      6.32 o
  -2  -8   7       42.46       33.22      2.04 o
  -1  -8   7      101.35       96.48      4.53 o
   0  -8   7       72.40       69.94      7.48 o
   1  -8   7        3.35        3.92      1.50 o
   2  -8   7        8.58        7.90      1.73 o
   3  -8   7       52.95       55.46      2.80 o
   4  -8   7       30.50       32.95      2.24 o
  -4  -7   7        8.93       11.44      1.43 o
  -3  -7   7        0.09        1.60      1.69 o
  -2  -7   7       48.85       45.48      6.41 o
  -1  -7   7      551.30      515.90     17.34 o
   0  -7   7        0.07        0.60      0.51 o
   1  -7   7      105.96       96.18      4.30 o
   2  -7   7       27.98       28.97      1.85 o
   3  -7   7        0.44        1.42      1.04 o
   4  -7   7       10.49       11.05      1.03 o
   5  -7   7      200.09      195.10      6.02 o
  -5  -6   7       13.32       11.28      1.94 o
  -4  -6   7       50.47       47.92      2.50 o
  -3  -6   7       20.09       20.53      1.25 o
  -2  -6   7      492.60      531.67     52.27 o
  -1  -6   7      216.73      222.66     10.36 o
   0  -6   7       84.79       86.74      7.64 o
   1  -6   7       59.61       67.42      2.77 o
   2  -6   7      253.59      286.94     15.92 o
   3  -6   7        1.28        2.52      0.71 o
   4  -6   7        2.15        1.09      1.71 o
   5  -6   7       66.00       67.00      4.92 o
   6  -6   7      160.36      155.69      6.40 o
  -6  -5   7       65.87       58.77      4.56 o
  -5  -5   7        0.02        7.17      2.10 o
  -3  -5   7        0.72        1.85      2.03 o
  -2  -5   7      165.83      174.16      4.13 o
  -1  -5   7       98.15      104.22      2.57 o
   0  -5   7       20.60       19.08      0.75 o
   1  -5   7      710.08      748.63     35.32 o
   2  -5   7      525.17      493.20      9.78 o
   3  -5   7        5.51        9.84      0.96 o
   4  -5   7       58.48       66.02      8.78 o
   5  -5   7        6.76        2.54      1.13 o
   6  -5   7       47.38       53.33      3.88 o
   7  -5   7        0.00        0.14      0.86 o
  -7  -4   7      279.25      365.06     17.35 o
  -6  -4   7       28.19       31.35      2.89 o
  -5  -4   7        2.31        0.12      1.17 o
  -4  -4   7      267.74      272.55      7.34 o
  -3  -4   7        0.46        1.27      3.12 o
  -2  -4   7       14.37       14.94      0.40 o
  -1  -4   7       15.21       13.32      2.19 o
   0  -4   7      142.59      144.93      2.54 o
   1  -4   7        8.60        7.88      1.55 o
   2  -4   7       51.34       53.26      1.94 o
   3  -4   7      264.44      265.34     11.24 o
   4  -4   7       15.91       18.21      1.25 o
   5  -4   7       15.74       18.43      1.54 o
   6  -4   7      148.66      153.77      4.94 o
   7  -4   7        3.57        0.97      1.90 o
  -7  -3   7       29.70       29.19      2.62 o
  -6  -3   7        5.67        4.54      1.30 o
  -5  -3   7       28.92       29.02      2.20 o
  -3  -3   7       84.14       88.11      6.79 o
  -2  -3   7        0.83        1.40      0.70 o
  -1  -3   7      592.67      591.33     12.59 o
   0  -3   7      705.47      672.40     55.74 o
   1  -3   7      291.20      284.72      5.66 o
   2  -3   7      412.11      438.05     13.64 o
   3  -3   7       51.81       52.00      2.37 o
   4  -3   7        5.84        1.91      1.66 o
   5  -3   7       42.60       49.37      2.29 o
   6  -3   7        0.05        1.48      1.25 o
   7  -3   7       13.93       13.15      2.50 o
   8  -3   7        2.71        2.33      0.99 o
  -7  -2   7       54.62       62.55      4.46 o
  -6  -2   7       18.79       22.59      2.38 o
  -5  -2   7       66.19       97.81      4.95 o
  -4  -2   7       35.12       35.98      1.13 o
  -3  -2   7       41.23       45.67      2.35 o
  -2  -2   7       39.86       37.65      3.45 o
  -1  -2   7       44.97       37.57      1.44 o
   0  -2   7        6.24        5.53      0.37 o
   1  -2   7        0.10        2.65      1.93 o
   2  -2   7       54.77       50.57      1.25 o
   3  -2   7     1406.89     1937.84     51.71 o
   4  -2   7      290.06      286.19     10.86 o
   5  -2   7        2.18        2.60      1.09 o
   6  -2   7        0.05        1.11      0.89 o
   7  -2   7       77.73       79.18     10.14 o
   8  -2   7       53.41       49.66     10.82 o
  -7  -1   7       52.59       46.41      3.52 o
  -6  -1   7        3.42        2.45      0.54 o
  -4  -1   7      677.23      643.03     10.68 o
  -3  -1   7      139.22      133.64      2.08 o
  -2  -1   7      197.85      180.22      2.93 o
  -1  -1   7      106.00       98.58      1.37 o
   0  -1   7      491.97      519.42      7.07 o
   1  -1   7       72.43       69.97      1.26 o
   2  -1   7        2.10        1.62      0.58 o
   3  -1   7        1.33        1.81      1.14 o
   4  -1   7        1.04       -0.37      1.17 o
   5  -1   7       11.31       12.47      5.18 o
   6  -1   7        4.72        5.94      1.07 o
   7  -1   7       88.26       91.42      3.74 o
   8  -1   7       74.00       77.37      3.78 o
  -7   0   7      158.63      145.42      5.10 o
  -6   0   7       92.34       90.07      2.97 o
  -5   0   7       56.61       63.30      2.24 o
  -4   0   7        0.01        1.10      1.10 o
  -3   0   7        3.60        0.44      0.28 o
  -2   0   7       38.54       42.19      3.12 o
  -1   0   7       23.36       26.42      0.61 o
   0   0   7      125.50      144.69      2.22 o
   1   0   7       88.85       75.04      1.69 o
   2   0   7      346.57      346.04      7.89 o
   3   0   7     1371.65     1399.37     27.63 o
   4   0   7      273.97      286.20      7.40 o
   5   0   7        3.04        5.57      2.54 o
   7   0   7       33.33       31.82      2.02 o
   8   0   7       76.14       74.93      4.60 o
  -7   1   7        8.41        8.03      1.11 o
  -6   1   7       21.20       26.96      1.55 o
  -5   1   7      262.27      264.51     12.14 o
  -4   1   7      674.17      659.88     41.10 o
  -3   1   7      487.59      438.24     19.09 o
  -2   1   7        0.65        0.25      0.42 o
  -1   1   7        1.30        2.89      0.90 o
   0   1   7        0.17        1.94      0.83 o
   1   1   7      568.80      614.84     11.69 o
   2   1   7       10.19        9.23      0.86 o
   3   1   7       20.21       20.59      1.33 o
   4   1   7      148.13      144.64      5.56 o
   5   1   7       43.02       39.98      6.15 o
   6   1   7      153.77      147.80     14.61 o
   7   1   7      155.34      181.57      4.60 o
   8   1   7        3.25        6.53      1.69 o
  -7   2   7      108.72      104.74      4.00 o
  -6   2   7       35.24       35.04      1.67 o
  -5   2   7       15.24       17.47      0.97 o
  -4   2   7      277.53      266.65     13.22 o
  -3   2   7        4.37        4.55      0.64 o
  -2   2   7      478.55      457.76      7.58 o
  -1   2   7       88.68       77.27      1.83 o
   0   2   7        8.46       10.74      2.49 o
   1   2   7      101.24       88.46      5.55 o
   2   2   7      479.35      498.76     19.41 o
   3   2   7      178.12      200.17     15.44 o
   4   2   7      962.27      973.16     18.25 o
   5   2   7       98.83       94.75      4.47 o
   6   2   7       24.22       19.75      1.14 o
   7   2   7        2.66        2.01      0.72 o
   8   2   7       29.06       32.66      2.12 o
  -7   3   7        8.64        8.22      1.12 o
  -6   3   7      394.48      378.38     18.74 o
  -5   3   7      386.53      510.41     12.51 o
  -4   3   7       16.08       14.71      1.98 o
  -3   3   7      535.38      663.69     12.69 o
  -2   3   7     1355.65     1254.67     16.22 o
  -1   3   7       79.97       78.06      2.67 o
   0   3   7     1232.70     1201.74     19.28 o
   1   3   7       55.39       60.76      3.42 o
   2   3   7       11.69        8.03      1.89 o
   3   3   7       40.84       44.53      4.21 o
   4   3   7       31.78       42.63      2.30 o
   5   3   7        8.90        5.92      0.34 o
   6   3   7       20.65       19.09      3.00 o
   7   3   7      254.22      263.60      6.07 o
   8   3   7        3.62       12.02      4.87 o
  -7   4   7       44.27       39.34      2.26 o
  -6   4   7        4.91        3.50      1.02 o
  -5   4   7       15.78       13.29      1.75 o
  -4   4   7       74.43       79.51      4.22 o
  -3   4   7      148.78      149.52      2.70 o
  -2   4   7       48.03       51.52      3.45 o
  -1   4   7      415.84      396.29      6.74 o
   0   4   7      127.87      152.77     10.22 o
   1   4   7        1.50        5.23      1.40 o
   2   4   7      707.27      666.64     15.58 o
   3   4   7      324.60      295.61      7.61 o
   4   4   7       13.94       12.80      1.33 o
   5   4   7      232.67      247.65      5.94 o
   6   4   7       19.05       20.34      1.11 o
   7   4   7       59.22       60.10      4.20 o
   8   4   7       11.63        9.10      1.23 o
  -7   5   7        3.23        3.99      1.22 o
  -6   5   7        6.65        6.63      0.88 o
  -5   5   7      270.69      275.97      6.06 o
  -4   5   7      225.89      237.66     12.09 o
  -3   5   7       44.81       43.84      1.20 o
  -2   5   7      152.04      146.30      6.63 o
  -1   5   7       47.08       47.96      1.18 o
   0   5   7      267.94      258.18      4.43 o
   1   5   7      133.51      107.54      7.01 o
   2   5   7       31.48       25.66      2.84 o
   3   5   7        4.03        3.23      2.30 o
   4   5   7        3.97        6.96      0.99 o
   5   5   7       12.80       11.89      1.28 o
   6   5   7        1.41        5.89      1.30 o
   7   5   7       65.56       69.19      3.44 o
   8   5   7      239.79      234.18     11.15 o
  -6   6   7       39.04       40.11      5.29 o
  -5   6   7       33.64       39.05      5.99 o
  -4   6   7       78.55       84.80      6.82 o
  -3   6   7        4.81        6.03      2.15 o
  -2   6   7      342.75      378.04     32.19 o
  -1   6   7      448.97      418.89      7.33 o
   0   6   7      247.90      240.91      5.12 o
   1   6   7        2.51        2.50      0.45 o
   2   6   7      498.79      453.63     15.84 o
   3   6   7       47.97       46.98      2.36 o
   4   6   7      300.47      310.33      8.19 o
   5   6   7       44.58       51.97      4.69 o
   6   6   7       14.98       17.25      5.10 o
   7   6   7       18.56       17.74      5.11 o
  -5   7   7      102.40       96.93      4.23 o
  -4   7   7      121.37      135.27      5.28 o
  -3   7   7       81.50       80.07      8.53 o
  -2   7   7       60.84       63.02      1.90 o
  -1   7   7        7.17        6.05      2.13 o
   0   7   7        2.26       -0.13      1.87 o
   1   7   7       92.86       78.34      3.08 o
   2   7   7        1.93        5.28      1.13 o
   3   7   7        1.82        1.84      0.80 o
   4   7   7       34.93       30.04      2.89 o
   5   7   7        1.17        2.15      1.90 o
   6   7   7      153.82      171.18      7.27 o
   7   7   7      132.97      127.85      5.38 o
  -5   8   7       10.98       19.07      4.00 o
  -4   8   7        0.01        0.68      3.86 o
  -3   8   7       29.30       33.39      5.79 o
  -2   8   7      128.10      128.08      3.40 o
  -1   8   7      327.65      307.30      9.42 o
   0   8   7      153.43      192.31      6.08 o
   1   8   7       11.81        9.00      1.66 o
   2   8   7       22.69       20.76      1.52 o
   3   8   7       51.55       41.22      2.02 o
   4   8   7      143.24      141.60      5.46 o
   5   8   7        2.00        0.41      2.24 o
   6   8   7        7.60       10.76      1.41 o
  -3   9   7      171.66      190.42      7.18 o
  -2   9   7        7.39        6.31      0.82 o
  -1   9   7        0.00        2.61      0.74 o
   0   9   7       25.52       29.38      1.57 o
   1   9   7       11.76       11.04      1.25 o
   2   9   7       57.78       61.90      3.18 o
   3   9   7       16.60       18.40      1.73 o
   4   9   7        7.58       10.04      2.62 o
   5   9   7      193.89      189.34      7.55 o
  -2  10   7       97.27       97.06      4.25 o
  -1  10   7      143.28      158.63      5.06 o
   0  10   7       49.77       55.43      5.89 o
   1  10   7        5.15        2.27      0.73 o
   2  10   7       13.50       14.53      1.39 o
   3  10   7        9.34       10.09      1.26 o
  -2  -8   8       41.88       35.61      2.50 o
  -1  -8   8        2.74        3.18      1.09 o
   0  -8   8       33.78       30.16      4.38 o
   1  -8   8       47.93       48.26      4.17 o
   2  -8   8       44.61       53.26      2.51 o
  -3  -7   8        2.43        4.41      0.98 o
  -1  -7   8       99.06       89.03     11.60 o
   0  -7   8        0.33       -0.11      1.59 o
   1  -7   8       12.84       15.24      4.70 o
   2  -7   8       19.12       21.34      1.45 o
   3  -7   8        4.04        6.24      1.17 o
   4  -7   8       34.49       38.07      2.13 o
  -4  -6   8       34.42       35.23      3.44 o
  -3  -6   8        0.99        1.53      0.67 o
  -2  -6   8        4.34        6.69      2.26 o
  -1  -6   8       53.47       53.45      1.73 o
   0  -6   8      164.21      171.53     12.36 o
   1  -6   8        2.87        2.62      0.74 o
   2  -6   8        0.62        0.12      0.68 o
   3  -6   8      183.10      192.38      4.90 o
   4  -6   8      208.32      219.50      7.66 o
   5  -6   8       65.42       59.03      3.17 o
  -5  -5   8      304.26      304.65     15.30 o
  -4  -5   8       44.43       52.62     10.07 o
  -3  -5   8        3.83        1.37      1.54 o
  -2  -5   8       58.70       59.55      2.01 o
  -1  -5   8        3.45        5.50      0.58 o
   0  -5   8      213.69      201.05      6.23 o
   1  -5   8        0.92        1.85      0.57 o
   2  -5   8      370.10      419.50     18.43 o
   3  -5   8       78.57       80.06      7.38 o
   4  -5   8      136.76      138.46      6.67 o
   5  -5   8      106.04      110.87      4.36 o
   6  -5   8        0.02       -1.26      0.84 o
  -6  -4   8        0.10        1.42      1.36 o
  -5  -4   8        1.10        7.17      1.55 o
  -4  -4   8       50.55       41.99      5.81 o
  -3  -4   8      139.96      127.93      9.61 o
  -2  -4   8      145.58      136.93      8.47 o
  -1  -4   8       15.02       20.13      1.12 o
   0  -4   8       41.67       42.83      2.68 o
   1  -4   8       35.13       34.46      4.05 o
   2  -4   8      253.03      272.94      7.21 o
   3  -4   8      115.18      111.94      3.51 o
   4  -4   8       62.28       62.46      2.49 o
   5  -4   8        0.28        4.79      3.26 o
   6  -4   8        1.67        8.58      2.07 o
   7  -4   8        0.95       -0.87      1.53 o
  -6  -3   8       83.47       94.44      5.78 o
  -4  -3   8       72.15       82.10      3.11 o
  -3  -3   8        2.23        0.61      1.10 o
  -2  -3   8      106.84       98.61      2.19 o
  -1  -3   8       77.15       81.73      2.88 o
   0  -3   8        1.32        2.10      1.11 o
   1  -3   8       17.06       15.83      0.93 o
   2  -3   8        1.39        1.73      0.64 o
   3  -3   8       18.89       16.78      2.35 o
   4  -3   8       28.78       33.82      5.03 o
   5  -3   8      231.39      216.50      6.52 o
   6  -3   8       55.71       53.46      6.96 o
   7  -3   8       16.95       16.67      1.62 o
  -7  -2   8        9.86       10.31      2.21 o
  -6  -2   8       44.09       37.21      3.15 o
  -5  -2   8       35.11       40.03      2.58 o
  -3  -2   8      276.43      294.61     16.61 o
  -2  -2   8     1161.92     1079.32     20.55 o
  -1  -2   8        3.03        2.04      0.93 o
   0  -2   8      117.25      111.61     10.91 o
   1  -2   8      210.77      222.00      3.75 o
   2  -2   8      476.75      481.91     15.59 o
   3  -2   8        9.73        7.18      1.11 o
   4  -2   8       46.21       38.02      6.05 o
   5  -2   8        6.61        2.89      3.35 o
   6  -2   8       32.40       37.74      2.64 o
   7  -2   8      170.82      147.17      5.97 o
  -6  -1   8       91.66       88.15      5.29 o
  -5  -1   8      510.83      491.78     12.15 o
  -4  -1   8       33.20       25.12      1.02 o
  -3  -1   8       12.67        8.86      2.20 o
  -2  -1   8        0.29       -0.09      0.34 o
  -1  -1   8      129.50      116.71      1.62 o
   0  -1   8      190.89      195.89      2.78 o
   1  -1   8       88.99       85.13      1.66 o
   2  -1   8      114.73      116.52      6.08 o
   3  -1   8        2.20        5.10      0.59 o
   4  -1   8       95.11       86.10      4.47 o
   5  -1   8      582.41      580.55     23.97 o
   6  -1   8       61.48       68.00      5.16 o
   7  -1   8      135.98      124.74     10.33 o
   8  -1   8        0.40        1.29      1.93 o
  -7   0   8        1.20        0.85      0.61 o
  -6   0   8       13.85       16.64      1.15 o
  -5   0   8        7.12        5.41      0.73 o
  -4   0   8      268.88      268.16      4.88 o
  -3   0   8      116.74      129.72      2.59 o
  -2   0   8      703.98      640.90     10.79 o
  -1   0   8      193.22      167.65      6.29 o
   0   0   8        0.34        0.15      0.37 o
   1   0   8        7.52        8.65      0.42 o
   2   0   8      221.22      205.29     14.33 o
   3   0   8      311.74      317.25      8.18 o
   4   0   8       18.76       14.60      0.84 o
   5   0   8       66.56       63.26      4.06 o
   6   0   8       14.22       19.67      1.84 o
   7   0   8       36.32       35.80      2.67 o
   8   0   8       25.47       29.02      2.33 o
  -7   1   8       90.82       74.19      3.24 o
  -6   1   8       42.88       52.81      2.27 o
  -5   1   8      339.82      340.36      8.96 o
  -4   1   8       18.74       20.48      3.27 o
  -3   1   8       52.86       44.66      3.95 o
  -2   1   8       83.04       84.56      1.66 o
  -1   1   8      102.77       95.51      1.76 o
   0   1   8      183.44      181.15      7.29 o
   1   1   8       10.03        8.30      1.06 o
   2   1   8       78.99       75.28      2.46 o
   3   1   8      134.75      126.81      3.68 o
   4   1   8      118.77      109.29      4.18 o
   5   1   8      691.18      833.94     59.05 o
   6   1   8      119.81      132.98     11.03 o
   7   1   8        3.91        3.21      0.74 o
   8   1   8        6.74        8.51      1.25 o
  -7   2   8       15.94       15.27      1.35 o
  -6   2   8        3.30        2.81      0.86 o
  -5   2   8       49.25       52.58      2.04 o
  -4   2   8      543.81      533.50     10.50 o
  -3   2   8        7.04        5.07      0.53 o
  -2   2   8      250.27      251.94      5.22 o
  -1   2   8      527.76      489.48      7.47 o
   0   2   8      781.68      752.56     30.86 o
   1   2   8       61.16       77.14      4.40 o
   2   2   8      571.73      568.28     13.59 o
   3   2   8      165.59      169.16     12.40 o
   4   2   8      183.99      180.40     14.37 o
   5   2   8      126.09      125.68     10.37 o
   6   2   8       14.83       13.60      0.88 o
   7   2   8        8.39       12.12      1.64 o
   8   2   8       75.79       68.51      3.47 o
  -7   3   8       73.91       69.68      3.27 o
  -6   3   8      211.22      230.07      8.08 o
  -5   3   8      117.95      127.41      7.52 o
  -4   3   8       28.75       24.44      1.62 o
  -3   3   8      390.32      378.78      6.00 o
  -2   3   8      455.18      427.96      6.66 o
  -1   3   8        0.03       -0.31      1.10 o
   0   3   8      869.05      855.86     16.10 o
   1   3   8      236.94      234.83      6.19 o
   2   3   8       21.70       23.80      1.55 o
   3   3   8      239.92      232.38     21.88 o
   4   3   8        0.40        2.24      1.07 o
   5   3   8      178.98      179.37      4.31 o
   6   3   8       80.16       86.70      3.29 o
   7   3   8       44.72       48.45      2.73 o
   8   3   8       30.44       29.53      2.31 o
  -6   4   8       26.56       34.68      2.86 o
  -5   4   8       10.10        8.67      3.52 o
  -4   4   8       45.08       40.48      6.05 o
  -3   4   8      183.44      230.99      4.97 o
  -2   4   8       56.35       49.96      1.68 o
  -1   4   8      806.29      763.04     23.77 o
   0   4   8      180.72      239.59     29.58 o
   1   4   8       52.62       38.13      2.71 o
   2   4   8      103.80      139.01      4.11 o
   3   4   8        0.01       -1.98      1.78 o
   4   4   8       58.98       76.02     12.66 o
   5   4   8        9.71        7.55      1.29 o
   6   4   8        9.52       12.78      1.60 o
   7   4   8        0.34        1.85      2.51 o
   8   4   8       65.43       61.69      4.30 o
  -6   5   8       36.22       29.44      1.96 o
  -5   5   8      293.16      295.86     13.16 o
  -4   5   8        0.04        0.14      0.99 o
  -3   5   8       47.42       59.61      2.35 o
  -2   5   8      113.14      130.99      2.74 o
  -1   5   8        0.99        0.66      0.30 o
   0   5   8      270.88      253.21      5.30 o
   1   5   8      419.98      421.24     10.46 o
   2   5   8      381.21      357.00     21.76 o
   4   5   8       10.64       13.03      1.29 o
   5   5   8       54.37       69.68      5.43 o
   6   5   8       69.24       60.03      2.96 o
   7   5   8        7.09        0.52      2.43 o
  -5   6   8       64.84       66.18      2.52 o
  -4   6   8       77.82       77.61      2.63 o
  -3   6   8      100.14      119.42     11.52 o
  -2   6   8      385.15      350.81      7.67 o
  -1   6   8       70.84       72.31      2.70 o
   0   6   8       47.02       38.34      1.36 o
   1   6   8       94.50       66.50      4.30 o
   2   6   8       72.05       62.52      4.20 o
   3   6   8       87.04       75.44      2.88 o
   4   6   8       41.05       34.85      3.55 o
   5   6   8       16.80       12.74      1.66 o
   6   6   8       42.90       41.19      4.61 o
   7   6   8       53.74       55.11      4.72 o
  -5   7   8        0.17       -1.67      1.12 o
  -4   7   8       31.61       30.38      8.75 o
  -3   7   8        0.65        0.97      1.41 o
  -2   7   8        0.62       -1.12      1.22 o
  -1   7   8        8.33       12.25      0.93 o
   0   7   8      275.74      267.82      7.16 o
   1   7   8      404.48      387.44      9.92 o
   2   7   8      317.64      292.75      8.14 o
   3   7   8       39.27       33.95      1.90 o
   4   7   8       52.54       49.06      2.40 o
   5   7   8       16.68       14.60      1.21 o
   6   7   8      112.58      118.01      4.87 o
  -4   8   8        1.31       -0.77      1.53 o
  -3   8   8       90.32       92.85     18.77 o
  -2   8   8       46.84       46.52      5.15 o
  -1   8   8      124.03      164.32      4.82 o
   0   8   8        4.84        6.66      0.76 o
   1   8   8       14.87       20.15      1.51 o
   2   8   8        0.00        1.29      1.47 o
   3   8   8       57.49       67.05      3.22 o
   4   8   8      100.51      107.80      5.29 o
   5   8   8       22.72       19.84      3.58 o
  -2   9   8       31.24       27.42      3.83 o
  -1   9   8       73.76      101.63     16.56 o
   0   9   8       78.28       66.31      2.45 o
   1   9   8      200.42      214.21      7.61 o
   2   9   8       41.94       42.25      2.30 o
   3   9   8        2.84        0.63      2.24 o
   4   9   8       12.82       15.69      1.98 o
   1  10   8        0.00        0.96      1.32 o
  -2  -7   9       10.36        6.67      3.83 o
  -1  -7   9        0.51        1.01      2.33 o
   0  -7   9       29.13       22.71      3.83 o
   1  -7   9       27.28       25.91      1.75 o
   2  -7   9       61.07       49.34      2.53 o
   3  -7   9        3.87        4.67      1.05 o
  -3  -6   9       95.78       93.51     15.51 o
  -2  -6   9       88.56      105.75      4.90 o
  -1  -6   9        4.43        4.22      1.13 o
   0  -6   9        1.71        2.08      0.67 o
   1  -6   9       29.70       25.43      1.58 o
   2  -6   9       96.73       78.71      3.47 o
   3  -6   9       88.68       81.23      3.67 o
   4  -6   9      148.21      134.49      5.45 o
  -4  -5   9       18.67       19.75      1.93 o
  -3  -5   9       62.17       65.01      3.21 o
  -2  -5   9       22.83       19.52      4.48 o
  -1  -5   9       44.37       37.69      1.73 o
   0  -5   9       50.62       47.48      1.94 o
   1  -5   9       38.03       31.97      1.68 o
   2  -5   9       10.55        9.19      1.04 o
   3  -5   9       89.71       83.71      3.54 o
   4  -5   9        1.44       -1.75      1.72 o
   5  -5   9       42.31       40.05      2.69 o
  -5  -4   9       22.00       35.04      3.43 o
  -4  -4   9      255.87      243.48      8.71 o
  -3  -4   9      200.97      222.96     10.42 o
  -1  -4   9       39.79       37.12      1.62 o
   0  -4   9       91.50       81.23      2.82 o
   1  -4   9       17.19       15.96      0.84 o
   2  -4   9        6.63        8.43      1.73 o
   3  -4   9       11.84       20.85      1.49 o
   4  -4   9        0.01       -0.68      0.83 o
   5  -4   9        9.79       15.11      1.44 o
   6  -4   9        0.85        4.39      1.32 o
  -5  -3   9        0.42        1.65      1.41 o
  -4  -3   9        4.81        6.77      1.23 o
  -3  -3   9        0.30       -0.48      3.03 o
  -2  -3   9       58.42       54.74      1.74 o
  -1  -3   9      129.76      126.46      5.89 o
   0  -3   9      471.60      447.78     34.51 o
   1  -3   9      119.43      115.15      3.50 o
   2  -3   9       99.35       96.74      2.56 o
   3  -3   9       13.07       13.30      0.96 o
   4  -3   9       82.87      101.86      7.36 o
   5  -3   9       11.44       11.20      1.43 o
   6  -3   9       39.97       37.29      3.35 o
  -6  -2   9       55.42       58.41      4.31 o
  -4  -2   9      210.06      193.00      5.84 o
  -3  -2   9      393.55      419.24     18.25 o
  -2  -2   9       15.74       11.23      1.65 o
  -1  -2   9        1.00        0.70      1.78 o
   0  -2   9       68.28       55.93      4.47 o
   1  -2   9      112.83      118.58      3.23 o
   2  -2   9       44.09       59.00      1.93 o
   3  -2   9       47.98       47.90      2.03 o
   4  -2   9       10.66        8.87      2.17 o
   5  -2   9        0.58       -0.42      0.61 o
   6  -2   9        0.11        1.63      2.46 o
   7  -2   9      116.53      126.62      7.40 o
  -6  -1   9       60.89       62.31      4.20 o
  -5  -1   9       48.92       45.25      2.11 o
  -4  -1   9        2.45        8.90      0.75 o
  -3  -1   9       60.57       59.61      2.18 o
  -2  -1   9       74.14       82.96      1.87 o
  -1  -1   9      116.44      128.23      2.26 o
   0  -1   9      517.39      430.52     20.46 o
   1  -1   9      687.61      731.33     12.28 o
   2  -1   9        9.74       10.26      1.54 o
   3  -1   9        3.35        2.56      0.71 o
   4  -1   9      229.10      231.56     11.34 o
   5  -1   9       11.69        8.19      1.09 o
   6  -1   9       12.29        9.28      1.47 o
   7  -1   9        1.71        0.13      4.08 o
  -6   0   9       21.79       19.57      1.24 o
  -5   0   9       55.90       60.34      2.56 o
  -4   0   9       34.26       30.13      1.29 o
  -3   0   9      354.28      343.00     17.25 o
  -2   0   9        5.40        5.65      0.96 o
  -1   0   9        4.36        3.76      0.30 o
   0   0   9        0.12        0.50      1.41 o
   1   0   9        0.01        0.31      0.37 o
   2   0   9      165.33      144.99      6.17 o
   3   0   9       13.87       12.54      1.39 o
   4   0   9      609.75      728.92     45.95 o
   5   0   9       53.27       43.74      2.23 o
   6   0   9        4.19        1.35      2.54 o
   7   0   9       91.36       75.36      3.74 o
  -6   1   9       50.32       45.14      2.42 o
  -5   1   9        9.74       14.60      1.08 o
  -4   1   9       13.47       11.18      0.78 o
  -3   1   9       75.43       74.65      1.79 o
  -2   1   9      130.22      152.45      3.50 o
  -1   1   9       76.76       84.69      1.52 o
   0   1   9      184.15      172.56      3.10 o
   1   1   9      403.05      379.65      9.76 o
   2   1   9        2.16        2.91      1.44 o
   3   1   9       13.38       12.88      1.33 o
   4   1   9      458.62      472.85     16.53 o
   5   1   9       16.04       17.68      6.60 o
   6   1   9       42.72       34.69      2.06 o
   7   1   9       31.24       30.90      2.65 o
  -6   2   9       64.73       70.86      3.16 o
  -5   2   9       52.27       47.81      2.27 o
  -4   2   9       74.79       78.85      2.23 o
  -3   2   9       16.34       14.34      2.19 o
  -2   2   9     1007.30     1050.46     20.30 o
  -1   2   9       10.47        9.21      1.10 o
   0   2   9      393.55      416.24     24.23 o
   1   2   9      127.64      139.43      3.41 o
   2   2   9     1714.32     1683.10     38.38 o
   3   2   9       88.87       83.65      3.14 o
   4   2   9        0.40        0.30      1.93 o
   5   2   9       43.86       48.19      6.25 o
   6   2   9        2.43        4.42      1.33 o
   7   2   9      231.19      227.26     10.51 o
  -6   3   9       10.34       10.51      1.22 o
  -5   3   9      147.13      139.81      5.00 o
  -4   3   9       46.86       44.14      1.48 o
  -3   3   9        0.73        0.39      2.36 o
  -2   3   9       41.17       40.21      2.15 o
  -1   3   9      169.49      164.61      3.83 o
   0   3   9       11.14       10.59      0.68 o
   1   3   9      283.84      263.34      4.87 o
   2   3   9       57.80       62.45      4.02 o
   3   3   9        0.02       -0.21      0.69 o
   4   3   9       41.93       43.47      4.38 o
   5   3   9       22.77       26.84      3.33 o
   6   3   9       16.60       11.72      1.99 o
   7   3   9       40.30       39.25      4.26 o
  -6   4   9      115.61      107.97      4.56 o
  -5   4   9       45.08       50.00      2.54 o
  -4   4   9       69.28       94.06     10.37 o
  -3   4   9      307.08      284.38      5.36 o
  -2   4   9        7.53        4.70      0.64 o
  -1   4   9        6.46        7.80      0.83 o
   0   4   9       33.70       31.87      1.31 o
   1   4   9        2.66        0.54      0.48 o
   2   4   9      525.23      503.85     12.30 o
   3   4   9       47.51       61.23      2.76 o
   4   4   9      257.24      262.03      7.44 o
   5   4   9       12.99       13.94      1.55 o
   6   4   9       50.30       62.10     10.88 o
   7   4   9       28.93       29.52      4.07 o
  -5   5   9      198.08      199.99     10.41 o
  -4   5   9      129.87      120.91      4.56 o
  -3   5   9       86.01       86.52      3.14 o
  -2   5   9       10.15        7.89      0.75 o
  -1   5   9       76.19       62.07      3.72 o
   0   5   9      207.44      218.96      4.93 o
   1   5   9      238.57      319.45     16.95 o
   2   5   9        1.28        4.24      3.47 o
   3   5   9      102.47       92.64      5.29 o
   4   5   9       15.12       13.36      3.79 o
   5   5   9       55.90       48.59      3.53 o
   6   5   9        9.39        7.55      1.17 o
   7   5   9        9.40        6.97      1.84 o
  -5   6   9        3.06        2.17      0.86 o
  -4   6   9        2.43        4.29      1.16 o
  -3   6   9       17.89       15.20      3.78 o
  -2   6   9       17.40       23.92      6.13 o
  -1   6   9       30.00       28.42      1.04 o
   0   6   9        0.19        2.71      1.01 o
   1   6   9        1.39        1.65      0.59 o
   2   6   9       11.44       19.13      1.40 o
   3   6   9      322.18      310.16      8.96 o
   4   6   9      278.98      318.57      9.19 o
   5   6   9        8.58        9.54      1.26 o
   6   6   9       24.99       28.30      2.46 o
  -4   7   9      101.58       90.35      4.15 o
  -3   7   9      166.03      186.80      7.02 o
  -2   7   9       41.52       50.14      5.25 o
  -1   7   9      111.20      108.18      3.99 o
   0   7   9      205.93      213.04      7.66 o
   1   7   9      123.62      138.19     11.14 o
   2   7   9        5.69        4.05      3.73 o
   3   7   9       22.96       21.73      1.85 o
   4   7   9       33.67       37.13      2.19 o
   5   7   9        0.93        9.61      4.99 o
  -3   8   9        6.53        4.04      1.97 o
  -2   8   9       24.56       29.85      2.18 o
  -1   8   9       44.26       37.13      3.69 o
   0   8   9       33.06       36.81      2.45 o
   1   8   9        1.64        3.67      1.32 o
   2   8   9      122.17      133.52      5.44 o
   3   8   9       93.68      108.40      6.20 o
   4   8   9      171.17      178.66      6.87 o
  -1   9   9      140.34      113.15     17.31 o
   0   9   9       33.38       45.47      7.24 o
   1   9   9       45.80       43.98      4.78 o
   2   9   9       31.37       33.99      2.16 o
  -2  -6  10        0.64        5.89      1.97 o
  -1  -6  10       53.51       53.38      4.35 o
   0  -6  10       31.33       32.23      3.02 o
   1  -6  10        7.90        7.77      1.22 o
   2  -6  10      183.91      183.73      6.79 o
  -3  -5  10        4.09        7.87      2.67 o
  -2  -5  10       70.25       98.75      5.91 o
  -1  -5  10       90.18      113.74      7.01 o
   0  -5  10       71.87       71.52      3.18 o
   1  -5  10        4.73        6.55      1.04 o
   2  -5  10       30.78       32.58      1.88 o
   3  -5  10        4.26        2.70      0.93 o
   4  -5  10        0.45       -0.67      1.04 o
  -4  -4  10       26.41       22.90      3.98 o
  -3  -4  10        1.98        3.56      1.30 o
  -2  -4  10        0.60       -0.57      0.92 o
  -1  -4  10       42.37       41.13      1.81 o
   0  -4  10        1.71        0.44      0.62 o
   1  -4  10      118.96      115.25      4.03 o
   2  -4  10       94.57      102.99      3.50 o
   3  -4  10       11.54        9.19      1.23 o
   4  -4  10       34.89       32.84      2.96 o
   5  -4  10       20.10       30.30      2.19 o
  -4  -3  10        6.49       14.22      1.67 o
  -3  -3  10        3.34        3.40      3.28 o
  -2  -3  10      297.38      294.49      6.75 o
  -1  -3  10       54.45       56.15      2.12 o
   2  -3  10        0.43        1.56      0.67 o
   3  -3  10        1.71        2.26      0.92 o
   4  -3  10        1.32        2.10      0.86 o
   5  -3  10       31.34       25.91      5.10 o
   6  -3  10        7.62        7.75      4.66 o
  -5  -2  10       39.54       49.67      3.75 o
  -4  -2  10       12.15       14.30      4.26 o
  -3  -2  10       46.08       38.33      3.20 o
  -2  -2  10        8.31        9.50      1.24 o
  -1  -2  10       44.82       50.52      1.67 o
   0  -2  10       71.39       67.60      2.58 o
   1  -2  10        1.95        3.35      0.75 o
   2  -2  10      453.49      445.10      9.41 o
   3  -2  10      300.62      339.72     29.03 o
   4  -2  10        2.40        3.16      1.17 o
   5  -2  10        4.68        4.87      2.06 o
   6  -2  10        0.69        1.47      1.71 o
  -4  -1  10        0.63        1.17      0.56 o
  -3  -1  10        0.54        0.57      1.56 o
  -2  -1  10      149.34      142.68      3.46 o
  -1  -1  10      413.69      438.88     31.67 o
   0  -1  10       39.26       40.54      1.55 o
   1  -1  10        2.35        2.03      0.71 o
   2  -1  10        7.46        9.55      0.91 o
   3  -1  10        5.47       10.81      4.56 o
   4  -1  10        0.87        2.53      1.94 o
   5  -1  10       78.80       68.83      3.44 o
   6  -1  10       42.38       35.81      5.68 o
  -5   0  10        4.98        3.80      0.74 o
  -4   0  10      192.76      175.96      6.23 o
  -3   0  10       44.09       40.73      1.80 o
  -2   0  10      228.03      230.34      9.57 o
  -1   0  10       64.51       59.10      1.53 o
   0   0  10       39.07       47.37      2.05 o
   1   0  10       84.00      103.35      8.31 o
   2   0  10      272.46      274.21     11.92 o
   3   0  10       38.74       47.15      9.89 o
   4   0  10      312.64      370.12     35.70 o
   5   0  10        9.98        7.89      3.51 o
   6   0  10       67.10       68.30      3.16 o
   7   0  10       35.18       40.72      2.72 o
  -5   1  10      147.73      155.41      5.66 o
  -4   1  10        6.50        8.08      0.85 o
  -3   1  10       74.80       78.57      2.78 o
  -2   1  10      236.66      242.70     11.50 o
  -1   1  10      121.17      124.70      2.72 o
   0   1  10      233.28      234.21      5.23 o
   1   1  10       27.24       27.58      1.34 o
   2   1  10      332.39      318.12     20.71 o
   3   1  10      333.57      412.61     24.02 o
   4   1  10       80.44      104.72      3.73 o
   5   1  10       79.01       75.14      6.04 o
   6   1  10       55.66       59.45      2.95 o
   7   1  10       76.21       75.91      5.60 o
  -5   2  10       24.16       24.26      1.55 o
  -4   2  10      133.13      131.96      3.78 o
  -3   2  10       25.90       26.71      1.13 o
  -2   2  10        8.89        8.03      2.46 o
  -1   2  10      213.72      206.15      8.15 o
   0   2  10       93.12       95.69      3.94 o
   1   2  10      251.64      284.12     20.12 o
   2   2  10        8.36       11.52      2.80 o
   3   2  10       82.66       83.54      3.29 o
   4   2  10      300.42      308.19     11.68 o
   5   2  10        1.69       -0.18      1.62 o
   6   2  10      159.83      130.14      6.44 o
   7   2  10       75.47       76.97      5.16 o
  -5   3  10      308.16      321.84     15.17 o
  -4   3  10      186.94      181.83      9.29 o
  -3   3  10        5.88       11.60      4.66 o
  -2   3  10        0.07        0.51      0.92 o
  -1   3  10      136.39      114.24     13.04 o
   0   3  10       13.35       16.97      4.42 o
   1   3  10        0.55        1.28      0.63 o
   2   3  10       16.82       17.19      1.49 o
   3   3  10       10.29       12.05      1.32 o
   4   3  10      224.14      204.68      6.18 o
   5   3  10      149.58      177.31     15.00 o
   6   3  10      123.11      114.14      9.79 o
  -5   4  10        1.05        5.93      1.64 o
  -4   4  10       18.87       20.77      2.50 o
  -3   4  10      156.39      147.32      4.39 o
  -2   4  10       79.62       80.04      4.71 o
  -1   4  10       14.34       14.61      0.97 o
   0   4  10        0.59        3.91      2.64 o
   1   4  10        0.04       -0.18      0.56 o
   2   4  10      210.83      196.03      5.73 o
   3   4  10       82.86      102.26      3.58 o
   4   4  10       20.66       28.61      6.73 o
   5   4  10        0.01       -1.38      1.84 o
   6   4  10       22.46       28.57      2.28 o
  -4   5  10       48.55       56.87      3.90 o
  -3   5  10       17.68       14.45      1.31 o
  -2   5  10        3.21        2.51      0.61 o
  -1   5  10       61.72       76.35      4.32 o
   0   5  10        8.65        5.42      0.77 o
   1   5  10        0.01       -0.13      0.65 o
   3   5  10       41.45       41.76      1.74 o
   4   5  10       40.75       48.23      5.27 o
   5   5  10      110.44      111.63      4.56 o
   6   5  10      209.56      193.34      7.38 o
  -3   6  10       37.31       35.79      2.58 o
  -2   6  10      277.11      311.06     10.84 o
  -1   6  10      208.68      203.41      7.93 o
   0   6  10        3.11        6.54      3.11 o
   1   6  10      107.42      105.43      3.09 o
   2   6  10       52.26       57.58      2.73 o
   3   6  10      196.47      194.35      7.25 o
   4   6  10        9.22       10.11      2.73 o
   5   6  10       71.07       73.23      3.69 o
  -3   7  10        4.88        8.80      1.23 o
  -2   7  10        0.50        1.62      1.23 o
  -1   7  10       42.02       66.16      5.48 o
   0   7  10        6.61        5.84      1.41 o
   1   7  10       89.13       73.56     10.80 o
   2   7  10       25.87       30.09      4.09 o
   3   7  10       30.23       21.46      1.97 o
   4   7  10       39.33       49.06      3.06 o
  -1   8  10        9.77        5.89      3.45 o
   0   8  10        7.01       19.71      5.79 o
   1   8  10       38.62       34.54     10.22 o
   2   8  10       16.73       19.29      1.94 o
   3   8  10      198.87      212.90      7.97 o
  -1  -5  11        0.00        3.45      1.42 o
   0  -5  11        4.53        3.30      0.74 o
   1  -5  11        1.80        8.39      2.40 o
   2  -5  11       11.94       16.64      1.53 o
  -2  -4  11        1.79        3.56      1.48 o
  -1  -4  11       19.51       16.64      2.24 o
   0  -4  11       30.54       26.96      1.62 o
   1  -4  11      124.96      112.91      4.83 o
   2  -4  11       23.69       23.64      1.83 o
   3  -4  11        1.10        1.77      0.79 o
  -3  -3  11        0.03       -1.41      0.94 o
  -2  -3  11        5.12        2.65      1.01 o
  -1  -3  11       25.18       20.63      1.42 o
   0  -3  11       34.55       27.86      1.82 o
   1  -3  11       13.57       17.95      1.53 o
   2  -3  11       40.18       26.96      1.70 o
   3  -3  11       15.37       16.52      1.72 o
   4  -3  11      219.37      236.28      8.19 o
  -4  -2  11       60.99       59.76      4.95 o
  -3  -2  11      221.10      221.26      7.90 o
  -2  -2  11       12.51        9.17      1.70 o
   0  -2  11       47.41       49.45      2.20 o
   1  -2  11      413.96      433.86     11.74 o
   2  -2  11        5.28        4.34      1.18 o
   3  -2  11       69.34       62.70      2.41 o
   4  -2  11       11.14       14.14      1.35 o
   5  -2  11       42.88       36.07      3.67 o
  -4  -1  11      199.31      194.94      7.42 o
  -3  -1  11       11.63        7.85      2.46 o
  -2  -1  11       13.02       12.96      0.98 o
  -1  -1  11       12.73       10.34      0.81 o
   0  -1  11      140.92      138.70      4.24 o
   1  -1  11       77.53       85.34      2.60 o
   2  -1  11       63.57       55.50      7.28 o
   3  -1  11      113.30      132.40      7.10 o
   4  -1  11      227.07      277.10      9.49 o
   5  -1  11       15.87       15.68      1.47 o
  -4   0  11       53.77       45.67      2.22 o
  -3   0  11      151.86      149.82      4.68 o
  -2   0  11      380.14      358.72     17.50 o
  -1   0  11       17.77       16.34      0.97 o
   0   0  11      147.59      148.07      3.70 o
   1   0  11      121.04      117.05     10.98 o
   2   0  11        7.94        7.43      1.16 o
   3   0  11       27.85       19.54      4.04 o
   4   0  11       30.40       25.01      1.94 o
   5   0  11        0.46       -0.80      0.83 o
   6   0  11        4.27        4.57      1.10 o
  -4   1  11        0.17        2.99      0.86 o
  -3   1  11      138.16      154.44      5.64 o
  -2   1  11        3.00        5.10      0.73 o
  -1   1  11       99.14       93.08      7.52 o
   0   1  11      126.61      129.08      8.62 o
   1   1  11      178.02      181.55      4.45 o
   2   1  11      166.52      168.69      4.21 o
   3   1  11        8.90       16.33      6.28 o
   4   1  11       23.47       15.54      1.76 o
   5   1  11      183.97      177.04     10.10 o
   6   1  11      294.88      271.04     10.48 o
  -4   2  11      100.69       78.44      3.47 o
  -3   2  11      230.05      224.16      7.74 o
  -2   2  11      217.45      195.37      6.79 o
  -1   2  11        0.45        0.77      1.41 o
   0   2  11        0.01        2.15      3.98 o
   1   2  11       94.26       91.43      2.29 o
   2   2  11        0.12       -0.99      0.71 o
   3   2  11        3.66        4.43      1.04 o
   4   2  11      264.84      246.17     14.25 o
   5   2  11        7.53        6.88      2.22 o
   6   2  11      112.36      118.35      5.12 o
  -4   3  11       13.58       12.75      1.62 o
  -3   3  11        0.12        0.85      0.74 o
  -2   3  11       78.59       83.95      9.06 o
  -1   3  11      153.62      151.44      3.81 o
   0   3  11        0.65        1.54      0.62 o
   1   3  11       76.05       71.78      2.78 o
   2   3  11        4.63        5.29      2.48 o
   3   3  11        5.28       11.98      4.33 o
   4   3  11      134.30      128.28     11.84 o
   5   3  11      148.91      141.94      5.86 o
  -3   4  11      305.20      266.56      9.20 o
  -2   4  11      132.43      109.60      6.55 o
  -1   4  11       36.15       37.84      1.79 o
   0   4  11       20.27       17.03      2.58 o
   1   4  11       11.24       11.42      1.42 o
   2   4  11        9.78        8.41      0.83 o
   3   4  11       49.14       44.63      2.48 o
   4   4  11        6.02        6.27      2.91 o
   5   4  11       36.82       35.53      2.24 o
  -3   5  11        0.96       -0.25      1.04 o
  -2   5  11       11.68       13.34      1.29 o
  -1   5  11       24.43       23.37      2.32 o
   0   5  11      266.08      318.11     19.93 o
   1   5  11       46.55       81.38      7.39 o
   2   5  11        0.78        1.72      1.04 o
   3   5  11       24.30       29.29      2.27 o
   4   5  11      123.04      124.05     18.66 o
   5   5  11        2.61        2.34      5.09 o
  -2   6  11       18.08       13.84      2.56 o
  -1   6  11        0.01        0.21      0.80 o
   0   6  11       38.08       45.72      9.16 o
   1   6  11       10.66       13.84      3.99 o
   2   6  11        0.00        1.98      1.01 o
   3   6  11        6.44        3.93      3.28 o
   4   6  11       74.89       60.70      7.96 o
   0   7  11      103.17      101.01     10.22 o
   1   7  11       86.28       75.22      4.75 o
  -1  -3  12       86.77      131.60      7.19 o
   0  -3  12       40.81       42.44      2.45 o
   1  -3  12       13.36        9.14      1.09 o
   2  -3  12       17.26       19.09      1.58 o
  -2  -2  12       17.96       25.28      2.60 o
  -1  -2  12        3.15        1.83      0.85 o
   0  -2  12        2.35        3.13      0.97 o
   1  -2  12       54.43       58.05      2.75 o
   2  -2  12        9.26       13.32      1.48 o
   3  -2  12        9.54        7.90      1.15 o
  -2  -1  12      269.54      285.29     10.05 o
  -1  -1  12      267.93      277.67      9.39 o
   0  -1  12      158.15      150.76      5.38 o
   1  -1  12        0.37       -0.18      0.93 o
   2  -1  12       15.87       12.47      1.44 o
   3  -1  12       10.25        9.14      1.51 o
   4  -1  12       97.69       98.40      7.80 o
  -3   0  12       42.96       34.12      2.01 o
  -2   0  12        0.04       -0.55      1.17 o
  -1   0  12        0.63        0.18      0.93 o
   1   0  12       46.46       38.46      2.23 o
   2   0  12       33.71       31.44      1.56 o
   3   0  12       16.04       15.25      1.76 o
   4   0  12        1.70        0.81      2.70 o
  -3   1  12       87.64       82.23      3.41 o
  -2   1  12       36.33       33.58      2.00 o
  -1   1  12      327.82      344.13     11.62 o
   0   1  12      316.11      293.55      9.93 o
   1   1  12        0.04       -0.97      1.10 o
   2   1  12        3.42       10.78      2.56 o
   3   1  12       33.93       33.96      3.10 o
   4   1  12       74.02       61.94      3.21 o
  -3   2  12       43.57       48.79      2.40 o
  -2   2  12        0.01        1.96      1.64 o
  -1   2  12        8.18       10.06      1.29 o
   0   2  12       45.46       56.53      2.31 o
   1   2  12       32.86       31.58      1.61 o
   2   2  12       54.94       47.43      2.05 o
   3   2  12       91.46       81.34     11.02 o
   4   2  12        2.40        5.87      5.91 o
  -2   3  12      120.45      128.39      4.97 o
  -1   3  12      245.99      255.93      8.77 o
   0   3  12       65.97       60.20      3.80 o
   1   3  12       63.82       57.81      3.37 o
   2   3  12        1.87        0.90      2.69 o
   3   3  12       59.82       67.37      8.10 o
   4   3  12       20.65       18.05      5.75 o
  -2   4  12        4.51        2.94      0.99 o
  -1   4  12        0.78        0.67      0.80 o
   0   4  12        0.02       -0.29      0.67 o
   1   4  12      126.11      130.63     16.04 o
   2   4  12       53.70       48.84      3.66 o
   3   4  12      136.35      180.49      6.92 o
   4   4  12        8.36        9.41      5.54 o
  -1   5  12      140.77      120.56      5.04 o
   0   5  12       31.16       24.86      5.49 o
   1   5  12        8.26        7.81      1.04 o
   2   5  12       83.03       77.17      3.89 o
   3   5  12        4.49        4.72      2.61 o
   1   0  13      272.20      265.54     14.04 o
   0   1  13        5.82        7.68      1.17 o
   1   1  13       11.97       13.32      1.37 o
   0   2  13       35.61       36.07      2.26 o
   1   2  13      174.42      199.33      7.30 o
 
